# Supplementary material for: A versatile platform for chemical engineering of exosomes empowered by ADP-ribosyl cyclases
Source: Nat Commun. 2025 Dec 19;17:932. doi: 10.1038/s41467-025-67661-0 (PMC12830964; doi:10.1038/s41467-025-67661-0)
Supplement: Supplementary file 4 — Source Data [file 41467_2025_67661_MOESM4_ESM.xlsx]

## Sheet: Figure 2
		B													C																	D
															NGD assay																	Size (nm)	Native Exos							CD9-CD38 Exos
															Time (Sec)	PBS			Native Exos			CD38-PDGFR Exos			CD9-CD38 Exos			CD38 protein				0.5	0	0	0	0	0	0		0	0	0	0	0	0
															0	0	0	0	0	0	0	0	0	0	0	0	0	0	0	0		1.5	0	0	0	0	0	0		0	0	0	0	0	0
															30	31	20	41	4	-3	3	27	31	19	166	192	179	67	96	109		2.5	0	0	0	0	0	0		0	0	0	0	0	0
															60	17	8	30	6	2	2	74	103	69	463	409	391	143	212	191		3.5	0	0	0	0	0	0		0	0	0	0	0	0
															90	10	21	19	12	-3	4	238	244	192	544	572	569	212	282	289		4.5	0	0	0	0	0	0		0	0	0	0	0	0
															120	32	31	20	7	8	15	225	226	207	785	749	728	398	450	406		5.5	0	0	0	0	0	0		0	0	0	0	0	0
															150	39	24	22	1	1	5	300	294	241	1003	1019	869	413	560	483		6.5	0	0	0	0	0	0		0	0	0	0	0	0
															180	52	6	11	-11	8	13	325	274	349	1168	1187	1059	574	638	582		7.5	0	0	0	0	0	0		0	0	0	0	0	0
															210	32	26	8	-13	6	11	404	382	439	1329	1406	1226	732	798	669		8.5	0	0	0	0	0	0		0	0	0	0	0	0
															240	23	14	29	-1	-5	8	568	475	616	1435	1511	1421	803	798	712		9.5	0	0	0	0	0	0		0	0	0	0	0	0
															270	12	24	20	-5	14	6	538	463	574	1610	1730	1615	855	870	867		10.5	0	0	0	0	0	0		0	0	0	0	0	0
															300	31	18	11	-11	3	-3	494	439	568	1894	1946	1774	896	972	926		11.5	0	0	0	0	0	0		0	0	0	0	0	0
															330	10	11	7	3	5	-23	583	532	639	2066	2138	1949	1051	1039	1015		12.5	0	0	0	0	0	0		0	0	0	0	0	0
															360	22	41	7	20	9	-16	568	513	615	2431	2320	2126	1019	1123	1052		13.5	0	0	0	0	0	0		0	0	0	0	0	0
															390	13	17	10	-3	3	-1	619	571	635	2318	2410	2299	1101	1193	1231		14.5	0	0	0	0	0	0		0	0	0	0	0	0
															420	12	29	32	1	3	3	709	580	796	2466	2519	2453	1259	1238	1220		15.5	0	0	0	0	0	0		31	0	0	0	422	0
															450	15	27	15	6	6	-5	611	570	639	2832	2532	2533	1094	1314	1306		16.5	0	0	0	0	0	0		123882	0	0	0	30293	0
															480	35	24	20	-8	8	5	717	628	724	2521	2564	2560	1258	1477	1378		17.5	0	0	0	0	0	0		3257041	0	0	0	469315	0
															510	44	13	18	-3	8	10	767	693	769	2417	2481	2479	1352	1489	1380		18.5	0	0	0	0	0	0		4431149	0	0	0	2505841	0
															540	30	28	24	2	0	-9	709	689	652	2531	2490	2592	1245	1623	1520		19.5	0	0	0	0	0	0		1709411	0	0	0	6345134	0
															570	41	23	44	10	-9	-2	752	706	680	2427	2422	2533	1306	1643	1481		20.5	0	0	0	0	0	0		681476	0	0	0	9572066	0
															600	28	24	29	6	-4	-13	805	805	758	2595	2482	2522	1430	1723	1635		21.5	0	0	0	0	0	0		574936	0	0	0	8768607	0
																																22.5	0	0	0	0	0	0		1108807	0	0	0	4996401	0
																																23.5	0	0	0	0	0	0		3342331	0	0	0	3069997	0
																																24.5	0	0	0	0	0	0		9502333	0	0	0	2604950	0
																																25.5	0	0	0	0	0	0		17905598	0	0	6	3145122	0
																																26.5	0	0	0	0	0	0		20462060	0	0	86	4942704	0
																																27.5	0	0	0	0	0	0		16279886	0	0	783	6580181	0
																																28.5	0	0	0	0	0	0		11548074	0	0	4791	8510818	0
																																29.5	0	0	0	0	0	0		9155418	0	0	20819	6445416	0
																																30.5	0	0	0	0	0	0		9079437	0	0	67909	5022604	0
																																31.5	0	0	0	0	0	0		10958980	0	0	174807	4058918	0
																																32.5	0	0	0	0	0	0		14084377	0	0	371250	3421866	0
																																33.5	0	0	0	0	0	0		16156807	0	0	676328	3020899	0
																																34.5	0	0	0	0	0	0		14117600	0	0	1092774	2797287	0
																																35.5	0	0	0	0	0	0		8478413	0	0	1610324	2715606	0
																																36.5	0	0	0	0	0	0		3381108	0	0	2213845	2757425	3
																																37.5	0	0	0	0	0	0		920791	0	0	2890125	2916918	41
	E																															38.5	0	0	0	0	0	0		184711	0	0	3630168	3197770	392
	Retention Time (min)	Native Exos	CD9-CD38 Exos	CD38 protein																												39.5	0	0	0	0	0	0		30409	0	0	4427180	3610696	2792
	0.002	0	0	0																												40.5	0	0	0	0	0	0		4680	0	0	5271899	4170869	15339
	0.018	2e-06	0	1.4e-05																												41.5	0	0	0	0	0	0		782	0	12	6147145	4894669	66923
	0.035	1.5e-05	2e-06	9.3e-05																												42.5	0	0	0	0	0	0		168	0	755	7023237	5795298	237719
	0.052	3.4e-05	3e-06	0.000261																												43.5	0	0	0	0	0	0		56	0	19656	7855911	6877181	702709
	0.068	4.6e-05	6e-06	0.000473																												44.5	0	0	1	0	0	0		35	0	232143	8588174	8129617	1761664
	0.085	5e-05	1.3e-05	0.000694																												45.5	0	0	3	0	0	0		2	0	1347038	9156952	9520860	3806506
	0.102	4.6e-05	3.2e-05	0.000904																												46.5	0	0	0	0	0	0		0	0	4150036	9503934	10994399	6186748
	0.118	4e-05	6.5e-05	0.001059																												47.5	0	0	0	0	0	0		0	0	7323957	9588194	12469393	7383481
	0.135	4.4e-05	0.000105	0.001114																												48.5	0	0	0	0	0	0		0	0	7977854	9396728	13846630	7559476
	0.152	5.6e-05	0.000151	0.001059																												49.5	0	0	0	0	0	0		0	0	5773298	8949099	15020035	6466322
	0.168	8.4e-05	0.000205	0.000908																												50.5	0	0	0	0	0	0		0	0	2984232	8294238	15891912	3967810
	0.185	0.000135	0.000259	0.000695																												51.5	0	0	0	0	0	0		0	0	1183068	7500382	16388583	2919529
	0.202	0.000214	0.000302	0.000454																												52.5	0	0	0	0	0	0		0	0	351199	6641625	16472501	2196538
	0.218	0.000324	0.000332	0.000213																												53.5	0	0	0	0	0	0		0	0	221229	5785366	16147715	1702006
	0.235	0.000469	0.000349	0																												54.5	0	0	0	0	0	0		0	0	139458	4983872	15457493	1365810
	0.252	0.000642	0.000353	0																												55.5	0	0	0	0	0	0		0	0	88426	4271074	14475123	1139367
	0.268	0.000837	0.000345	0																												56.5	0	0	0	0	0	0		0	0	56665	3663814	13290700	896210
	0.285	0.001035	0.000307	0																												57.5	0	0	0	0	0	0		0	0	36862	3165741	11997289	825242
	0.302	0.001213	0.000233	0																												58.5	0	0	0	0	0	0		0	0	24442	2772039	10679394	868627
	0.318	0.001346	0.00014	0																												59.5	0	0	0	0	0	0		0	0	16583	2473739	9405428	1010200
	0.335	0.001409	4.7e-05	0																												60.5	0	0	0	0	0	0		0	0	11551	2261014	8224512	1118724
	0.352	0.001389	0	0																												61.5	0	0	8	0	0	0		0	0	8287	2125421	7166914	1254686
	0.368	0.001285	0	0																												62.5	0	0	21	0	0	0		0	0	6142	1751865	6246872	1420844
	0.385	0.001111	0	0																												63.5	0	0	53	0	0	0		0	0	4715	1189416	5466542	1621004
	0.402	0.000894	0	0																												64.5	0	0	313	0	0	0		0	0	3758	799639	4820069	1860397
	0.418	0.000657	0	0																												65.5	0	0	732	0	0	0		0	3	3118	534379	4297145	2146233
	0.435	0.000417	0	0																												66.5	0	0	3694	0	0	0		0	19	2698	356521	3885796	2488443
	0.452	0.000191	0	0																												67.5	0	0	7948	0	0	0		0	128	2440	238613	3574361	2900599
	0.468	0	0	0																												68.5	0	0	33516	0	0	0		0	770	2309	161047	3352805	3401031
	0.485	0	0	0																												69.5	0	0	123929	0	0	0		0	4140	2292	110229	3213540	4014126
	0.502	0	0	0																												70.5	0	0	398633	0	0	0		0	19635	1189	76963	3151927	4771799
	0.518	0	0	0																												71.5	0	0	1108097	0	0	0		0	81405	693	55146	3166632	5715025
	0.535	0	0	0																												72.5	0	0	2647512	0	0	0		0	293027	346	40796	3259941	6895212
	0.552	0	0	0																												73.5	0	0	5413809	0	0	0		0	912246	21	31343	3438108	8374933
	0.568	0	0	0																												74.5	0	0	9444911	0	0	0		0	2453735	134	25147	3711782	10227220
	0.585	0	0	0																												75.5	0	0	24028119	0	0	0		0	5711854	762	21179	4096516	12532178
	0.602	0	0	0																												76.5	0	0	37717893	0	0	0		0	6553943	1597	18805	4613281	15369307
	0.618	0	0	0																												77.5	0	0	39025931	0	0	0		0	10434671	2388	17669	5288895	18803761
	0.635	0	0	0																												78.5	0	0	37381854	0	0	0		0	15851719	2616	17614	6156163	22865375
	0.652	0	0	0																												79.5	0	0	33530793	0	4	0		0	22165106	3012	18661	7253434	27521003
	0.668	0	0	0																												80.5	0	0	18995716	0	39	0		0	26045182	3650	21023	8623238	32643932
	0.685	0	0	0																												81.5	0	0	7123575	0	319	0		0	32356284	4651	25168	10309572	37988532
	0.702	0	0	0																												82.5	0	0	2509519	0	2097	0		0	32948583	6228	31960	14787037	43182216
	0.718	0	0	0																												83.5	0	0	1061805	3	11319	0		0	31929392	8754	42923	20857646	47747644
	0.735	0	0	0																												84.5	0	0	390104	184	50971	0		0	28378247	12886	60721	28292539	51162820
	0.752	0	0	0																												85.5	0	0	125175	4147	194533	8		0	24787657	19813	90030	36283969	52954472
	0.768	0	0	0																												86.5	0	0	350715	46367	638500	129		0	20554976	31705	139085	43539960	52804148
	0.785	0	0	0																												87.5	0	0	1017601	298940	1826776	1489		0	17698268	52582	222414	48728619	50634435
	0.802	0	0	0																												88.5	0	0	2644581	1265435	4613074	12783		1	13797228	89934	365540	51050373	46643063
	0.818	0	0	0																												89.5	0	18	6216755	3913049	10401426	83801		31	10071925	157744	612819	51119256	41268378
	0.835	0	0	0																												90.5	1	449	13335867	9619023	21164971	429759		119	8507394	281990	1039894	50554680	35095176
	0.852	0	0	0																												91.5	66	7102	26308691	20046162	39247552	1763755		469	6966409	510352	1772214	49473388	28732246
	0.868	0	0	0																												92.5	1957	74866	48053485	37112249	66920784	5917353		1868	5268558	928546	3009968	46306186	22701012
	0.885	0	0	0																												93.5	32003	548361	81734941	63028625	106000000	16556357		7409	8235876	1686093	5056777	42683637	17365278
	0.902	0	0	0																												94.5	316866	2900136	130000000	100000000	156000000	39363119		28698	6713931	3033312	8343576	39456726	12912200
	0.918	0	0	0																												95.5	2058552	11475455	195000000	151000000	217000000	80932474		106494	5578052	5367299	13430575	37178159	9375523
	0.935	0	0	0																												96.5	9404883	35122157	274000000	217000000	284000000	146000000		371656	4731966	9275608	20962058	36167880	6681723
	0.952	0	0	0																												97.5	32041653	85806263	366000000	297000000	355000000	236000000		1198904	4103409	15551994	31547732	36624957	4699738
	0.968	0	0	0																												98.5	85440495	172000000	463000000	389000000	423000000	344000000		3519275	36391001	25143198	45559873	38719498	3281418
	0.985	0	0	0																												99.5	185000000	293000000	557000000	484000000	484000000	461000000		9272614	43000212	38981518	62873080	42636573	2287805
	1.002	0	0	0																												100.5	337000000	432000000	638000000	572000000	533000000	572000000		21679633	51607265	57682058	82625458	48560045	4602167
	1.018	0	0	0																												101.5	528000000	566000000	698000000	643000000	568000000	664000000		44571390	100000000	81147047	103000000	76585049	8133508
	1.035	0	0	0																												102.5	722000000	672000000	731000000	686000000	587000000	730000000		80044980	146000000	108000000	122000000	107000000	21814595
	1.052	0	0	0																												103.5	875000000	737000000	734000000	697000000	590000000	763000000		125000000	173000000	136000000	137000000	178000000	42597661
	1.068	0	0	0																												104.5	954000000	756000000	709000000	676000000	579000000	766000000		170000000	192000000	163000000	145000000	209000000	85449710
	1.085	0	0	0																												105.5	944000000	735000000	659000000	628000000	556000000	742000000		200000000	184000000	183000000	145000000	218000000	119000000
	1.102	0	0	0																												106.5	859000000	681000000	593000000	564000000	523000000	698000000		205000000	160000000	195000000	137000000	214000000	219000000
	1.118	0	0	0																												107.5	726000000	607000000	517000000	493000000	485000000	639000000		184000000	146000000	197000000	124000000	203000000	232000000
	1.135	0	0	0																												108.5	578000000	522000000	438000000	423000000	444000000	572000000		146000000	113000000	189000000	105000000	175000000	111000000
	1.152	0	0	0																												109.5	440000000	434000000	361000000	361000000	402000000	503000000		102000000	9099722	173000000	85622156	93111900	82177175
	1.168	0	0	0																												110.5	325000000	351000000	291000000	308000000	361000000	436000000		64500344	8541544	151000000	66347449	64113414	55164162
	1.185	0	0	0																												111.5	236000000	276000000	230000000	266000000	321000000	372000000		36748970	10002459	128000000	49207627	46728106	21157848
	1.202	0	0	0																												112.5	172000000	212000000	178000000	233000000	285000000	316000000		19165707	11480057	104000000	35051320	31445538	10657309
	1.218	0	0	0																												113.5	127000000	160000000	136000000	210000000	253000000	266000000		9257122	10971758	82542589	24069100	25063413	6562185
	1.235	0	0	0																												114.5	96102246	119000000	103000000	194000000	224000000	223000000		4191002	8474853	64107051	15996394	19614273	3372573
	1.252	0	0	0																												115.5	75953056	87589295	76390710	184000000	199000000	187000000		1800171	7986572	49039376	10332260	15084353	2688985
	1.268	0	0	0																												116.5	63081207	64403596	56450988	180000000	177000000	158000000		742466	5504148	37175750	6513918	11411302	1712333
	1.285	0	0	0																												117.5	55419061	47549147	41459678	179000000	158000000	134000000		297496	5024902	28097008	4025897	8501314	943944
	1.302	0	0	0																												118.5	51680891	35479279	30333898	182000000	142000000	115000000		117108	3546325	21293677	2450030	6244833	685591
	1.318	0	0	0																												119.5	51169074	26923360	22163520	186000000	129000000	99865046		45769	2066170	16269889	1474616	4529286	539523
	1.335	0	0	0																												120.5	53629900	20898639	16213398	191000000	117000000	88085971		17933	1182548	12595699	881599	3248238	408488
	1.352	0	0	0																												121.5	59154625	16678295	11907663	196000000	107000000	79072451		7108	1209422	9924222	525765	2307006	495743
	1.368	0	0	0																												122.5	59653451	13742688	8806045	193000000	99194445	72355575		2872	1259970	7988861	314069	1625325	605026
	1.385	0	0	0																												123.5	48327533	11730222	6578489	188000000	92392374	67563426		1192	1309932	6591580	188662	1137776	740492
	1.402	0	0	0																												124.5	39415032	10395565	4981497	175000000	86759967	64411098		511	1359332	5588881	114391	792783	906609
	1.418	0	0	0																												125.5	32499392	10044578	3837823	155000000	82144506	62688847		227	1408290	4878795	70254	550810	1108012
	1.435	0	0	0																												126.5	27205496	10176721	3019913	131000000	78420080	62250081		105	1457010	4390206	43847	382275	1349335
	1.452	0	0	0																												127.5	23214378	10149619	2436947	105000000	75484044	62999962		51	1505779	4074680	27893	265492	1635035
	1.468	0	0	0																												128.5	20267323	7879068	2024997	80621497	73253545	64884741		26	1372155	3900546	18136	184840	1969249
	1.485	0	0	0																												129.5	18163630	5973547	1551402	58755509	71662220	67881511		14	1065050	3848785	12081	129229	2355698
	1.502	0	0	0																												130.5	16755352	4425285	1398229	40766451	68657110	71987862		2	821275	3910312	8263	90880	2797672
	1.518	0	0	0																												131.5	15941314	3205436	1513863	26943106	66024900	77210788		2	629305	4084323	5814	64391	3298094
	1.535	0	0	0																												132.5	15661853	2272055	1984036	16976195	58978125	91004957		2	479287	4377416	4214	46035	3859682
	1.552	0	0	0																												133.5	15895021	1577407	3117513	10208438	52139311	109000000		2	362915	4803304	3151	33257	4485155
	1.568	0	0	0																												134.5	16654468	1073804	5710164	5866780	45629696	130000000		2	273281	5382931	2433	24309	5177490
	1.585	0	0	0																												135.5	19981758	717590	11655977	3227525	39543118	152000000		2	204708	6144847	1942	17999	5940159
	1.602	0	0	0																												136.5	26448906	471365	17042034	1702875	33945612	170000000		2	152586	7525677	1603	13515	6777318
	1.618	0	0	0																												137.5	37321971	304770	25043070	863484	28876746	180000000		2	113210	8370461	1368	10300	7693907
	1.635	0	0	0																												138.5	53841161	194250	46693580	421785	24352307	171000000		2	83636	9032634	1208	7974	8695627
	1.652	0	0	0																												139.5	75995337	122236	63188869	198969	20367895	148000000		2	61545	9102145	1104	6275	9788763
	1.668	0	1.1e-05	0																												140.5	88414036	76065	64537661	90888	16902988	117000000		2	45126	7906622	1043	5021	8688472
	1.685	0	0.000126	0																												141.5	86625266	46888	46297229	40317	13925081	84639412		2	32982	6193379	1018	4088	5805038
	1.702	0	0.000825	0																												142.5	88184614	28679	32660190	17419	11393614	56226017		2	24038	3875319	1027	3386	3713448
	1.718	0.000699	0.001568	8e-06																												143.5	81438651	17436	24824526	7353	9263446	44662726		2	17477	2873921	1069	2854	2272143
	1.735	0.000776	0.001566	0																												144.5	74055061	10557	19104623	3042	7487764	35005366		2	12682	2121339	1149	2447	1328699
	1.752	0.000254	0.001128	0																												145.5	66431724	6376	14951524	1237	6020369	27163461		2	9188	1560947	1272	2135	742109
	1.768	0	0.000648	0																												146.5	58915250	3849	11945060	497	4817346	20948575		2	6649	1146821	1449	1894	395684
	1.785	0	0.000315	0																												147.5	51777133	2327	9773751	197	3838193	16123056		2	4808	842610	1698	1709	201338
	1.802	0	0.00018	0																												148.5	45205573	1411	8211983	78	3046465	12438747		2	3477	620120	2044	1566	97753
	1.818	0	9.1e-05	0																												149.5	39309950	859	7099224	31	2410054	9663142		2	2514	457862	2523	1458	45285
	1.835	0	0	0																												150.5	34133416	527	6323038	12	1901172	7593846		2	1820	339691	3190	1377	20020
	1.852	0	0	0																												151.5	29669080	326	5806102	5	1496146	6063950		2	1319	253624	4125	1319	8448
	1.868	0	0	0																												152.5	25876280	204	5496724	2	1175081	4941430		2	958	190853	5447	1281	3405
	1.885	0	0	0																												153.5	22694734	129	5035553	0	921453	4125300		2	697	144955	7334	1260	1311
	1.902	0	0	0																												154.5	20055562	83	3581496	0	721687	3540497		2	508	111270	13995	1254	483
	1.918	0	0	0																												155.5	17889095	54	2488031	0	564725	3132783		2	372	86436	28273	1262	170
	1.935	0	0	0																												156.5	16129855	36	1687403	0	441637	2864292		2	274	68029	59599	1284	57
	1.952	0	0	0																												157.5	14719336	24	1116817	0	345261	2710013		2	202	54307	129124	1318	19
	1.968	0	0	0																												158.5	13607216	16	721117	0	269884	2655232		2	150	44015	283153	1365	6
	1.985	0	0	0																												159.5	12751557	12	454134	0	210975	2693872		2	112	36250	618863	1425	2
	2.002	0	0	0																												160.5	12118404	8	278900	0	164958	2827638		2	84	30360	672842	1499	0
	2.018	0.000647	0.000114	0																												161.5	11681091	6	167019	0	129017	3065850		2	63	25874	418374	1588	0
	2.035	0.000985	0.000702	0.000136																												162.5	11419430	5	97531	0	100944	3425894		2	48	22450	255415	1691	0
	2.052	0.000755	0.001395	0																												163.5	11318919	3	55542	0	79010	3934179		2	37	19840	153211	1811	0
	2.068	0.000223	0.001676	0																												164.5	11369998	3	30852	0	61866	4627471		2	29	17861	90370	1948	0
	2.085	0	0.001387	0																												165.5	11567400	2	16720	0	48458	5554400		2	22	16384	52454	2104	0
	2.102	0	0.000836	0																												166.5	11909571	2	8845	0	37965	6776812		2	18	15314	29983	2281	0
	2.118	0	0.00034	0																												167.5	12398156	2	4569	0	29749	8370487		2	14	14584	16890	2481	0
	2.135	0	0	0																												168.5	13037517	1	2306	0	23312	10424608		2	11	14147	9383	2704	0
	2.152	0	0	0																												169.5	13834255	1	1138	0	18264	13039282		2	9	13974	5144	2955	0
	2.168	0	0	0																												170.5	14796699	1	549	0	14305	16320461		2	7	14051	2785	3234	0
	2.185	0	0	0																												171.5	15934339	1	260	0	11197	19087359		2	6	14375	1490	3544	0
	2.202	0	0	0																												172.5	17257170	1	120	0	8758	21930545		2	5	14954	788	3889	0
	2.218	0	0	0																												173.5	18774927	1	55	0	6844	24731027		2	4	15808	413	4269	0
	2.235	0	0	0																												174.5	20496198	1	24	0	5341	27294072		2	4	16968	214	4690	0
	2.252	0	0	0																												175.5	22427427	1	11	0	4162	29400243		2	3	18481	110	5152	0
	2.268	0	0	0																												176.5	24571816	1	5	0	3237	30832077		2	3	20407	56	5660	0
	2.285	0	0	0																												177.5	26928180	2	2	0	2513	31407743		2	3	22826	28	6217	0
	2.302	0	0	0																												178.5	29489814	2	0	0	1946	31015168		2	2	25838	14	6825	0
	2.318	0	0	0																												179.5	32243454	2	0	0	1503	29638233		2	2	29572	7	7489	0
	2.335	0	0	0																												180.5	35168450	3	0	0	1158	27367204		2	2	34187	3	8211	0
	2.352	0	0	0																												181.5	38236242	3	0	0	889	24389029		2	2	39885	2	8994	0
	2.368	0	0	0																												182.5	41410265	4	0	0	681	20958531		2	2	46911	0	9843	0
	2.385	0	0	0																												183.5	44646363	6	0	0	519	17357154		2	2	55571	0	10760	0
	2.402	0	0	0																												184.5	47893773	8	0	0	394	13849394		2	2	66237	0	11748	0
	2.418	0	0	0																												185.5	51096681	11	0	0	298	10647197		2	2	79362	0	12811	0
	2.435	0	0	0																												186.5	54196310	15	0	0	225	7889393		2	2	95494	0	13951	0
	2.452	0	0	0																												187.5	57133422	21	0	0	169	5638184		2	2	115288	0	15171	0
	2.468	0	0	0																												188.5	59851066	31	0	0	126	3889874		2	2	139520	0	16474	0
	2.485	0	0	0																												189.5	62297367	45	0	0	94	2594012		2	2	169101	0	17861	0
	2.502	0	0	0																												190.5	64428138	67	0	0	69	1674597		2	2	205087	0	19336	0
	2.518	0	0	0																												191.5	66209073	100	0	0	51	1048404		2	2	248684	0	20898	0
	2.535	0	0	0																												192.5	67617369	152	0	0	37	637848		2	3	301247	0	22551	0
	2.552	0	0	0																												193.5	68642616	234	0	0	27	377980		2	3	364272	0	24293	0
	2.568	0	0	0																												194.5	69286928	361	0	0	20	218714		2	3	439374	0	26126	0
	2.585	0	0	0																												195.5	69564317	560	0	0	14	123914		2	4	528246	0	28048	0
	2.602	0	0	0																												196.5	69499422	875	0	0	10	68938		2	4	632612	0	30060	0
	2.618	0	0	0																												197.5	69125712	1371	0	0	7	37776		2	5	754148	0	32159	0
	2.635	0	0	0																												198.5	68483374	2153	0	0	5	20455		2	6	894390	0	34342	0
	2.652	0	0	0																												199.5	67617045	3384	0	0	4	10981		2	7	1054623	0	36608	0
	2.668	0	0	0																												200.5	66573595	5316	0	0	3	5864		2	8	1235747	0	38951	0
	2.685	0	0	0																												201.5	65400075	8336	0	0	2	3126		6	10	1438137	0	41367	0
	2.702	0	0	0																												202.5	64141966	13032	0	0	1	1670		2	12	1661498	0	43849	0
	2.718	0.000492	0	0																												203.5	62841773	20284	0	0	0	896		0	15	1904727	0	46393	0
	2.735	0.002236	0	0																												204.5	61537987	31395	0	0	0	485		0	19	2165789	0	48988	0
	2.752	0.00511	0	0																												205.5	60264404	48264	0	0	0	266		0	24	2441635	0	51628	0
	2.768	0.009217	0	0																												206.5	59049753	73613	0	0	0	148		0	31	2728158	0	54302	0
	2.785	0.014215	0	0																												207.5	57917580	111270	0	0	0	84		0	40	3020217	0	56999	0
	2.802	0.019218	0.000147	5.3e-05																												208.5	56886306	166508	0	0	0	49		0	51	3311723	0	59708	0
	2.818	0.022974	0.000763	0.000479																												209.5	55969418	246429	0	0	0	29		0	66	3595806	0	62416	0
	2.835	0.024335	0.001762	0.000818																												210.5	55175705	360365	0	0	0	18		0	86	3865047	0	65110	0
	2.852	0.022818	0.003144	0.000971																												211.5	54509510	520230	0	0	0	11		0	112	4111789	0	67775	0
	2.868	0.018925	0.004648	0.000879																												212.5	53970945	740774	0	0	0	7		0	148	4328482	0	70396	0
	2.885	0.013896	0.005699	0.000573																												213.5	53556053	1039612	0	1	0	5		0	195	4508071	0	72958	0
	2.902	0.00905	0.00577	0.00016																												214.5	53256905	1436926	0	3	0	3		0	257	4644376	0	75443	0
	2.918	0.005217	0.004872	0																												215.5	53061628	1954700	0	6	0	2		0	341	4732449	0	77835	0
	2.935	0.002608	0.003522	0																												216.5	52954392	2615400	0	14	0	2		0	453	4768875	0	80117	0
	2.952	0.001018	0.002246	0																												217.5	52915379	3440031	0	32	0	1		0	603	4751990	0	82272	0
	2.968	0.000112	0.001277	0																												218.5	52920778	4445605	0	69	0	1		0	804	4681998	0	84283	0
	2.985	0	0.00062	0																												219.5	52942859	5642166	0	149	0	1		0	1072	4560972	0	86132	0
	3.002	0	0.000207	0																												220.5	52950194	7029648	0	319	0	0		0	1429	4392749	0	87803	0
	3.018	0	0	0																												221.5	52908088	8594970	0	672	0	0		0	1905	4182709	0	89281	0
	3.035	0	0	0																												222.5	52779273	10309846	0	1398	0	0		0	2538	3937476	0	90551	0
	3.052	0	0	0																												223.5	52524941	12129827	0	2860	0	0		0	3377	3664552	0	91599	0
	3.068	0	0	0																												224.5	52106107	13994984	0	5746	0	0		0	4486	3371913	0	92413	0
	3.085	0	0	0																												225.5	51485328	15832493	0	11324	0	0		0	5946	3067616	0	92982	0
	3.102	0	0	0																												226.5	50628708	17561099	0	21860	0	0		0	7862	2759417	0	93298	0
	3.118	0	0	0																												227.5	49508077	19097129	0	41285	0	1		0	10365	2454446	0	93353	0
	3.135	0.000942	0	0																												228.5	48103208	20361460	0	76190	0	1		0	13620	2158953	0	93142	0
	3.152	0.00301	0	0.00072																												229.5	46403851	21286585	0	137248	0	2		0	17831	1878131	0	92663	0
	3.168	0.003047	0.000906	0.001349																												230.5	44411365	21822879	0	241092	0	2		0	23248	1616017	0	91915	0
	3.185	0.001266	0.002784	0.000447																												231.5	42139720	21943216	0	412611	0	3		0	30176	1375474	0	90902	0
	3.202	5.1e-05	0.003433	0																												232.5	39615678	21645312	0	687423	0	4		0	38981	1158242	0	89627	0
	3.218	0	0.001964	0																												233.5	36878046	20951511	0	1114082	0	5		0	50095	965039	0	88097	0
	3.235	0	0.000512	0																												234.5	33975953	19906104	0	1755266	0	7		0	64026	795704	0	86322	0
	3.252	0	0	0																												235.5	30966275	18570619	0	2686962	0	9		0	81358	649362	0	84315	0
	3.268	0	0	0																												236.5	27910396	17017792	0	3994568	0	14		0	102750	524591	0	82089	0
	3.285	0	0	0																												237.5	24870605	15325032	0	5765022	0	20		0	128939	419592	0	79660	0
	3.302	0	0	0																												238.5	21906483	13568195	0	8074654	0	29		0	160721	332342	0	77047	0
	3.318	0	0	0																												239.5	19071621	11816319	0	10973432	0	43		0	198947	260720	0	74270	0
	3.335	0	0	0																												240.5	16410982	10127772	0	14467543	0	65		0	244487	202619	0	71348	0
	3.352	0	0	0																												241.5	13959112	8547988	0	18503438	0	97		0	298211	156023	0	68305	0
	3.368	0	0	0																												242.5	11739295	7108738	0	22957234	0	147		0	360937	119067	0	65163	0
	3.385	0	0	0																												243.5	9763643	5828721	0	27633255	0	223		0	433392	90070	0	61946	0
	3.402	0	0	0																												244.5	8033982	4715110	0	32274286	0	337		0	516147	67554	0	58677	0
	3.418	0	0	0																												245.5	6543341	3765700	0	36583904	0	510		0	609560	50245	0	55379	0
	3.435	0	0	0																												246.5	5277814	2971274	0	40258530	0	770		0	713712	37070	0	52075	0
	3.452	0.000359	0	0																												247.5	4218556	2317933	0	43024318	0	1156		0	828336	27134	0	48786	0
	3.468	0.000728	0	0																												248.5	3343715	1789153	0	44672381	0	1727		0	952770	19711	0	45535	0
	3.485	0.001033	0	0																												249.5	2630138	1367470	0	45085838	0	2563		0	1085900	14212	0	42339	0
	3.502	0.001217	0	0																												250.5	2054781	1035749	0	44253657	0	3773		0	1226137	10175	0	39217	0
	3.518	0.001248	0	0																												251.5	1595753	778049	0	42269030	0	5505		0	1371406	7234	0	36186	0
	3.535	0.001142	0.000118	0																												252.5	1233031	580137	0	39313226	0	7953		0	1519163	5109	0	33259	0
	3.552	0.000952	0.000362	0																												253.5	948855	429718	1	35628671	0	11369		0	1666447	3585	0	30448	0
	3.568	0.000746	0.000579	0																												254.5	727890	316469	3	31486710	0	16069		0	1809955	2501	0	27765	0
	3.585	0.000584	0.000733	0																												255.5	557188	231920	8	27155875	0	22441		0	1946151	1734	0	25217	0
	3.602	0.000513	0.000809	0																												256.5	426032	169268	21	22875476	0	30950		0	2071404	1195	0	22811	0
	3.618	0.000541	0.000819	0																												257.5	325705	123142	53	18837572	0	42135		0	2182135	820	0	20551	0
	3.635	0.000647	0.000791	0																												258.5	249220	89373	130	15178310	0	56598		0	2274990	559	0	18439	0
	3.652	0.000792	0.000768	0																												259.5	191050	64765	313	11977780	0	74994		0	2347003	380	0	16476	0
	3.668	0.000931	0.000789	0																												260.5	146870	46900	732	9266347	0	97997		0	2395749	257	0	14662	0
	3.685	0.001038	0.000865	8.8e-05																												261.5	113333	33968	1668	7034904	0	126268		0	2419486	173	0	12992	0
	3.702	0.001116	0.00098	0.000492																												262.5	87862	24626	3694	5246564	0	160409		0	2417250	116	0	11465	0
	3.718	0.001209	0.001105	0.000967																												263.5	68494	17885	7948	3847863	0	200916		0	2388919	77	0	10075	0
	3.735	0.001395	0.001207	0.001534																												264.5	53735	13023	16582	2778189	0	248122		0	2335234	51	0	8815	0
	3.752	0.001774	0.001275	0.002273																												265.5	42458	9515	33516	1976876	0	302151		0	2257759	34	0	7680	0
	3.768	0.002453	0.001323	0.003318																												266.5	33811	6981	65551	1387897	0	362873		0	2158811	22	0	6663	0
	3.785	0.003541	0.001398	0.004872																												267.5	27155	5147	123929	962465	0	429881		0	2041338	15	0	5756	0
	3.802	0.005126	0.001583	0.007188																												268.5	22009	3816	226272	660020	0	502474		0	1908774	10	0	4950	0
	3.818	0.007253	0.001988	0.010522																												269.5	18010	2847	398633	448095	0	579667		0	1764859	6	0	4239	0
	3.835	0.009916	0.002754	0.01511																												270.5	14886	2140	677109	301524	0	660221		0	1613471	4	0	3614	0
	3.852	0.013036	0.004052	0.021156																												271.5	12434	1620	1108097	201331	0	742695		0	1458441	3	0	3068	0
	3.868	0.016462	0.006093	0.028819																												272.5	10499	1237	1746036	133547	0	825503		0	1303392	2	0	2593	0
	3.885	0.019973	0.009131	0.038172																												273.5	8963	953	2647512	88101	0	906998		0	1151608	1	0	2182	0
	3.902	0.023286	0.013437	0.049207																												274.5	7739	741	3861150	57869	0	985549		0	1005918	0	0	1828	0
	3.918	0.026094	0.019268	0.061849																												275.5	6758	582	5413809	37889	0	1059621		0	868633	0	0	1525	0
	3.935	0.028103	0.026833	0.075956																												276.5	5969	462	7295241	24754	0	1127843		0	741506	0	0	1266	0
	3.952	0.029085	0.036259	0.091364																												277.5	5334	371	9444911	16156	0	1189069		0	625730	0	0	1046	0
	3.968	0.028944	0.047595	0.107894																												278.5	4820	301	11745623	10544	0	1242418		0	521969	0	0	861	0
	3.985	0.027742	0.060812	0.125347																												279.5	4405	247	14028119	6889	0	1287298		0	430408	0	0	705	0
	4.002	0.025681	0.07582	0.143511																												280.5	4071	206	16088637	4510	0	1323408		0	350823	0	0	575	0
	4.018	0.023052	0.09248	0.162128																												281.5	3804	173	17717893	2961	0	1350733		0	282658	0	0	467	0
	4.035	0.02018	0.110592	0.180833																												282.5	3592	147	18736100	1952	0	1369512		0	225111	0	0	378	0
	4.052	0.017343	0.129946	0.199123																												283.5	3428	127	19025931	1293	0	1380208		0	177211	0	0	304	0
	4.068	0.014738	0.150355	0.216265																												284.5	3304	111	18555003	861	0	1383462		0	137893	0	0	243	0
	4.085	0.012471	0.171614	0.231052																												285.5	3215	99	17381854	577	0	1380053		0	106059	0	0	194	0
	4.102	0.010568	0.193502	0.241478																												286.5	3158	89	15643898	390	0	1370850		0	80633	0	0	154	0
	4.118	0.009003	0.215738	0.244471																												287.5	3130	81	13530793	265	0	1356771		0	60594	0	0	122	0
	4.135	0.007724	0.237889	0.236285																												288.5	3128	75	11250393	182	0	1338751		0	45010	0	0	96	0
	4.152	0.006678	0.259297	0.214454																												289.5	3152	70	8995716	126	0	1317704		0	33048	0	0	75	0
	4.168	0.005818	0.278909	0.180804																												290.5	3200	67	6919984	88	1	1294509		0	23985	0	0	58	0
	4.185	0.005101	0.294827	0.142259																												291.5	3273	64	5123575	63	3	1269983		0	17207	0	0	45	0
	4.202	0.004497	0.303646	0.107116																												292.5	3369	63	3653056	45	5	1244877		0	12203	0	0	35	0
	4.218	0.003984	0.300066	0.080184																												293.5	3490	62	2509519	32	9	1219866		0	8554	0	0	27	0
	4.235	0.003545	0.278441	0.061675																												294.5	3636	62	1661993	24	18	1195550		0	5927	0	0	21	0
	4.252	0.003163	0.237604	0.049421																												295.5	3808	63	1061805	17	33	1172457		0	4060	0	0	16	0
	4.268	0.002829	0.185292	0.041126																												296.5	4008	65	654826	13	62	1151045		0	2749	0	0	12	0
	4.285	0.002535	0.134977	0.035212																												297.5	4238	67	390104	10	113	1131713		0	1840	0	0	9	0
	4.302	0.002272	0.096464	0.03076																												298.5	4499	71	224662	8	206	1114806		0	1218	0	0	7	0
	4.318	0.002037	0.071166	0.027258																												299.5	4793	76	125175	6	373	1100625		0	797	0	0	5	0
	4.335	0.001823	0.05551	0.024417																												300.5	5124	82	67530	5	667	1089441		0	515	0	0	4	0
	4.352	0.001625	0.045568	0.022059																												301.5	5493	90	35305	4	1179	1081495		0	330	0	0	3	0
	4.368	0.001442	0.038787	0.020062																												302.5	5903	99	17903	3	2061	1077018		0	208	0	0	2	0
	4.385	0.001275	0.03382	0.018343																												303.5	6359	111	8814	2	3559	1076229		0	130	0	0	2	0
	4.402	0.001121	0.02997	0.016839																												304.5	6862	125	4217	2	6069	1079351		0	80	0	0	1	0
	4.418	0.000977	0.026866	0.015503																												305.5	7418	143	1962	2	10214	1086616		0	49	0	0	0	0
	4.435	0.000841	0.024294	0.014305																												306.5	8029	164	889	1	16956	1098271		0	30	0	0	0	0
	4.452	0.000714	0.022119	0.013222																												307.5	8700	191	393	1	27754	1114588		0	18	0	0	0	0
	4.468	0.000598	0.020245	0.012232																												308.5	9435	224	169	1	44771	1135866		0	10	0	0	0	0
	4.485	0.000492	0.0186	0.01132																												309.5	10239	266	71	0	71156	1162440		0	6	0	0	0	0
	4.502	0.000394	0.017133	0.010476																												310.5	11117	317	29	0	111380	1194687		0	4	0	0	0	0
	4.518	0.000304	0.015811	0.009692																												311.5	12072	381	12	0	171657	1233029		0	2	0	0	0	0
	4.535	0.000225	0.014613	0.008959																												312.5	13112	462	5	0	260411	1277940		0	1	0	0	0	0
	4.552	0.000159	0.013515	0.008279																												313.5	14240	563	2	0	388778	1329948		0	0	0	0	0	0
	4.568	9.4e-05	0.012497	0.007647																												314.5	15463	691	0	0	571089	1389641		0	0	0	0	0	0
	4.585	1.8e-05	0.011553	0.007054																												315.5	16787	852	0	0	825265	1457667		0	0	0	0	0	0
	4.602	0	0.010677	0.0065																												316.5	18217	1058	0	0	1173034	1534740		0	0	0	0	0	0
	4.618	0	0.009866	0.005988																												317.5	19761	1319	0	0	1639875	1621634		0	0	0	0	0	0
	4.635	0	0.009116	0.00551																												318.5	21425	1652	0	0	2254552	1719187		0	0	0	0	0	0
	4.652	0	0.008422	0.005064																												319.5	23216	2079	0	0	3048166	1828294		0	0	0	0	0	0
	4.668	0	0.007781	0.004651																												320.5	25142	2624	0	0	4052627	1949900		0	0	0	0	0	0
	4.685	0	0.007189	0.00427																												321.5	27211	3324	0	0	5298548	2084988		0	0	0	0	0	0
	4.702	0	0.006645	0.003918																												322.5	29431	4221	0	0	6812603	2234567		0	0	0	0	0	0
	4.718	0	0.006146	0.003592																												323.5	31812	5374	0	0	8614497	2399647		0	0	0	0	0	0
	4.735	0	0.005689	0.003293																												324.5	34361	6854	0	0	10713781	2581217		0	0	0	0	0	0
	4.752	0	0.005274	0.003022																												325.5	37090	8755	0	0	13106811	2780208		0	0	0	0	0	0
	4.768	0	0.004901	0.002774																												326.5	40010	11196	0	0	15774235	2997457		0	0	0	0	0	0
	4.785	0	0.00456	0.002545																												327.5	43132	14327	0	0	18679352	3233654		0	0	0	0	0	0
	4.802	0	0.004247	0.002335																												328.5	46467	18338	0	0	21767678	3489291		0	0	0	0	0	0
	4.818	0	0.003962	0.002145																												329.5	50030	23470	0	0	24967951	3764596		0	0	0	0	0	0
	4.835	0	0.003703	0.001972																												330.5	53835	30025	0	0	28194650	4059469		0	0	0	0	0	0
	4.852	0	0.003472	0.001813																												331.5	57896	38377	0	0	31351951	4373402		0	0	0	0	0	0
	4.868	0	0.003268	0.001672																												332.5	62229	48993	0	0	34338849	4705409		0	0	0	0	0	0
	4.885	0	0.003082	0.001545																												333.5	66853	62449	0	0	37055056	5053952		0	0	0	0	0	0
	4.902	0	0.002911	0.00143																												334.5	71785	79447	0	0	39407118	5416869		0	0	0	0	0	0
	4.918	0	0.002756	0.001326																												335.5	77045	100847	0	0	41314232	5791316		0	0	0	0	0	0
	4.935	0	0.002617	0.001229																												336.5	82654	127681	0	0	42713179	6173730		0	0	0	0	0	0
	4.952	0	0.002492	0.001138																												337.5	88635	161189	0	0	43561974	6559801		0	0	0	0	0	0
	4.968	0	0.00238	0.001056																												338.5	95010	202840	0	0	43841903	6944487		0	0	0	0	0	0
	4.985	0	0.00228	0.000982																												339.5	101806	254363	0	0	43557848	7322051		0	0	0	0	0	0
	5.002	0	0.002188	0.000916																												340.5	109047	317764	0	0	42736946	7686143		0	0	0	0	0	0
	5.018	0	0.0021	0.000857																												341.5	116763	395354	0	0	41425818	8029922		0	0	0	0	0	0
	5.035	0	0.00202	0.000802																												342.5	124981	489755	0	0	39686699	8346217		0	0	0	0	0	0
	5.052	0	0.001947	0.000749																												343.5	133732	603903	0	0	37592901	8627735		0	0	0	0	0	0
	5.068	0	0.001875	0.000702																												344.5	143047	741037	0	0	35224026	8867295		0	0	0	0	0	0
	5.085	0	0.001808	0.000662																												345.5	152958	904668	0	0	32661340	9058096		0	0	0	0	0	0
	5.102	0	0.001747	0.000632																												346.5	163498	1098527	0	0	29983636	9193993		0	0	0	0	0	0
	5.118	0	0.001693	0.000611																												347.5	174700	1326489	0	0	27263830	9269781		0	0	0	0	0	0
	5.135	0	0.001643	0.000587																												348.5	186597	1592468	0	0	24566419	9281453		0	0	0	0	0	0
	5.152	0	0.001596	0.000558																												349.5	199223	1900283	0	0	21945836	9226431		0	0	0	0	0	0
	5.168	0	0.001553	0.000527																												350.5	212610	2253490	0	0	19445670	9103746		0	0	0	0	0	0
	5.185	0	0.001514	0.000492																												351.5	226789	2655190	0	0	17098634	8914150		0	0	0	0	0	0
	5.202	0	0.001479	0.000461																												352.5	241792	3107807	0	0	14927131	8660153		0	0	0	0	0	0
	5.218	0	0.001447	0.000442																												353.5	257645	3612853	0	0	12944268	8345980		0	0	0	0	0	0
	5.235	0	0.001418	0.00043																												354.5	274373	4170673	0	0	11155148	7977440		0	0	0	0	0	0
	5.252	0	0.001389	0.000425																												355.5	291996	4780210	0	0	9558298	7561723		0	0	0	0	0	0
	5.268	0	0.001359	0.000425																												356.5	310530	5438768	0	0	8147110	7107121		0	0	0	0	0	0
	5.285	0	0.001332	0.000433																												357.5	329986	6141830	0	0	6911212	6622708		0	0	0	0	0	0
	5.302	0	0.00131	0.000444																												358.5	350366	6882910	0	0	5837689	6117981		0	0	0	0	0	0
	5.318	0	0.00129	0.000457																												359.5	371667	7653494	0	0	4912142	5602497		0	0	0	0	0	0
	5.335	0	0.001274	0.000472																												360.5	393873	8443052	0	0	4119543	5085514		0	0	0	0	0	0
	5.352	0	0.001264	0.000488																												361.5	416960	9239162	0	0	3444908	4575678		0	0	0	0	0	0
	5.368	0	0.001258	0.000504																												362.5	440892	10027732	0	0	2873798	4080746		0	0	0	0	0	0
	5.385	0	0.001254	0.000522																												363.5	465619	10793344	0	0	2392659	3607381		0	0	0	0	0	0
	5.402	0	0.001252	0.000532																												364.5	491077	11519691	0	0	1989040	3161014		0	0	0	0	0	0
	5.418	0	0.001253	0.000535																												365.5	517188	12190113	0	0	1651704	2745773		0	0	0	0	0	0
	5.435	0	0.001258	0.000533																												366.5	543855	12788201	0	0	1370660	2364490		0	0	0	0	0	0
	5.452	0	0.001263	0.000525																												367.5	570965	13298445	0	0	1137142	2018758		0	0	0	0	0	0
	5.468	0	0.001268	0.000521																												368.5	598385	13706884	0	0	943538	1709040		0	0	0	0	0	0
	5.485	0	0.001266	0.000537																												369.5	625965	14001737	0	0	783304	1434821		0	0	0	0	0	0
	5.502	0	0.00126	0.000592																												370.5	653536	14173955	0	0	650861	1194771		0	0	0	0	0	0
	5.518	0	0.001258	0.000719																												371.5	680910	14217678	0	0	541485	986928		0	0	0	0	0	0
	5.535	0	0.00127	0.000987																												372.5	707880	14130550	0	0	451205	808873		0	0	0	0	0	0
	5.552	7.7e-05	0.001308	0.001518																												373.5	734224	13913879	0	0	376694	657896		0	0	0	0	0	0
	5.568	0.000548	0.001402	0.002532																												374.5	759702	13572622	0	0	315184	531145		0	0	0	0	0	0
	5.585	0.001312	0.001597	0.004485																												375.5	784065	13115201	0	0	264378	425745		0	0	0	0	0	0
	5.602	0.002533	0.001977	0.008547																												376.5	807050	12553145	0	0	222378	338905		0	0	0	0	0	0
	5.618	0.00442	0.002697	0.018286																												377.5	828390	11900600	0	0	187616	267989		0	0	0	0	0	0
	5.635	0.007216	0.004049	0.042132																												378.5	847814	11173715	0	0	158805	210567		0	0	0	0	0	0
	5.652	0.011154	0.006621	0.091045																												379.5	865052	10389960	0	0	134887	164448		0	0	0	0	0	0
	5.668	0.016374	0.011742	0.169123																												380.5	879842	9567406	0	0	114992	127695		0	0	0	0	0	0
	5.685	0.022813	0.023243	0.268988																												381.5	891934	8724012	0	0	98411	98620		0	0	0	0	0	0
	5.702	0.030099	0.050821	0.376732																												382.5	901093	7876969	0	0	84559	75780		0	0	0	0	0	0
	5.718	0.037522	0.108537	0.47456																												383.5	907110	7042114	0	0	72959	57956		0	0	0	0	0	0
	5.735	0.044132	0.203571	0.543831																												384.5	909805	6233463	0	0	63221	44133		0	0	0	0	0	0
	5.752	0.04899	0.328948	0.576696																												385.5	909029	5462869	0	0	55024	33474		0	0	0	0	0	0
	5.768	0.051472	0.468903	0.580637																												386.5	904677	4739807	0	0	48104	25299		0	0	0	0	0	0
	5.785	0.051511	0.602161	0.56858																												387.5	896684	4071308	0	0	42247	19060		0	0	0	0	0	0
	5.802	0.049692	0.703163	0.54959																												388.5	885034	3461993	0	0	37274	14320		0	0	0	0	0	0
	5.818	0.047161	0.756268	0.527789																												389.5	869762	2914232	0	0	33040	10734		0	0	0	0	0	0
	5.835	0.045425	0.766391	0.504734																												390.5	850953	2428373	0	0	29424	8031		0	0	0	0	0	0
	5.852	0.046063	0.748969	0.481045																												391.5	828746	2003035	0	0	26327	6000		0	0	0	0	0	0
	5.868	0.050348	0.716895	0.457053																												392.5	803330	1635434	0	0	23667	4478		0	0	0	0	0	0
	5.885	0.058714	0.67785	0.433004																												393.5	774944	1321719	0	0	21376	3340		0	0	0	0	0	0
	5.902	0.070236	0.636396	0.409081																												394.5	743869	1057300	0	0	19396	2491		0	0	0	0	0	0
	5.918	0.082542	0.595342	0.385464																												395.5	710429	837147	0	0	17681	1859		0	0	0	0	0	0
	5.935	0.092539	0.556149	0.362361																												396.5	674981	656059	0	0	16191	1388		0	0	0	0	0	0
	5.952	0.097755	0.519229	0.339935																												397.5	637908	508879	0	0	14894	1038		0	0	0	0	0	0
	5.968	0.09728	0.484439	0.318331																												398.5	599611	390671	0	0	13762	777		0	0	0	0	0	0
	5.985	0.091774	0.451522	0.297694																												399.5	560502	296844	0	0	12772	583		0	0	0	0	0	0
	6.002	0.082808	0.420319	0.27815																												400.5	520992	223234	0	0	11904	439		0	0	0	0	0	0
	6.018	0.072124	0.390863	0.259844																												401.5	481486	166151	0	0	11142	331		0	0	0	0	0	0
	6.035	0.061204	0.363348	0.242926																												402.5	442372	122392	0	0	10472	251		0	0	0	0	0	0
	6.052	0.051092	0.338014	0.227521																												403.5	404015	89230	0	0	9882	191		0	0	0	0	0	0
	6.068	0.042376	0.315094	0.213739																												404.5	366748	64383	0	0	9362	146		0	0	0	0	0	0
	6.085	0.03528	0.294784	0.201638																												405.5	330866	45976	0	0	8904	112		0	0	0	0	0	0
	6.102	0.029757	0.277128	0.191136																												406.5	296625	32494	0	0	8499	86		0	0	0	0	0	0
	6.118	0.025594	0.261887	0.181953																												407.5	264237	22728	0	0	8143	67		0	0	0	0	0	0
	6.135	0.02252	0.248395	0.17361																												408.5	233865	15734	0	0	7829	52		0	0	0	0	0	0
	6.152	0.020255	0.23561	0.165544																												409.5	205628	10779	0	0	7554	41		0	0	0	0	0	0
	6.168	0.018533	0.222503	0.157366																												410.5	179600	7309	0	0	7312	33		0	0	0	0	0	0
	6.185	0.017147	0.208538	0.149025																												411.5	155810	4905	0	0	7101	26		0	0	0	0	0	0
	6.202	0.015949	0.193919	0.14078																												412.5	134251	3258	0	0	6918	21		0	0	0	0	0	0
	6.218	0.014864	0.17945	0.133011																												413.5	114875	2141	0	0	6761	17		0	0	0	0	0	0
	6.235	0.013875	0.166049	0.12599																												414.5	97610	1393	0	0	6627	14		0	0	0	0	0	0
	6.252	0.01298	0.154308	0.119745																												415.5	82353	897	0	0	6514	11		0	0	0	0	0	0
	6.268	0.012182	0.144362	0.11412																												416.5	68985	572	0	0	6422	9		0	0	0	0	0	0
	6.285	0.01148	0.135976	0.108876																												417.5	57370	361	0	0	6348	8		0	0	0	0	0	0
	6.302	0.01086	0.128723	0.103781																												418.5	47362	225	0	0	6292	7		0	0	0	0	0	0
	6.318	0.010308	0.122167	0.098669																												419.5	38812	139	0	0	6252	6		0	0	0	0	0	0
	6.335	0.009812	0.115947	0.093443																												420.5	31570	85	0	0	6229	5		0	0	0	0	0	0
	6.352	0.009351	0.10979	0.088066																												421.5	25486	51	0	0	6222	4		0	0	0	0	0	0
	6.368	0.008913	0.103544	0.082548																												422.5	20419	31	0	0	6230	4		0	0	0	0	0	0
	6.385	0.008494	0.09716	0.076951																												423.5	16234	18	0	0	6253	3		0	0	0	0	0	0
	6.402	0.0081	0.090656	0.071367																												424.5	12808	11	0	0	6291	3		0	0	0	0	0	0
	6.418	0.007756	0.084116	0.065909																												425.5	10027	6	0	0	6345	3		0	0	0	0	0	0
	6.435	0.007487	0.077661	0.060693																												426.5	7788	4	0	0	6413	3		0	0	0	0	0	0
	6.452	0.007288	0.071418	0.055804																												427.5	6002	2	0	0	6498	2		0	0	0	0	0	0
	6.468	0.00711	0.065513	0.051279																												428.5	4589	1	0	0	6599	2		0	0	0	0	0	0
	6.485	0.006875	0.060032	0.047083																												429.5	3480	0	0	0	6717	2		0	0	0	0	0	0
	6.502	0.006515	0.054984	0.043132																												430.5	2618	0	0	0	3852	2		0	0	0	0	0	0
	6.518	0.006004	0.050311	0.039371																												431.5	1954	0	0	0	1006	2		0	0	0	0	0	0
	6.535	0.005378	0.045927	0.035808																												432.5	1447	0	0	0	581	2		0	0	0	0	0	0
	6.552	0.004711	0.041779	0.032478																												433.5	1062	0	0	0	176	2		0	0	0	0	0	0
	6.568	0.00407	0.037882	0.029419																												434.5	774	0	0	0	74	2		0	0	0	0	0	0
	6.585	0.003501	0.0343	0.026658																												435.5	559	0	0	0	37	2		0	0	0	0	0	0
	6.602	0.003015	0.031079	0.024198																												436.5	400	0	0	0	12	2		0	0	0	0	0	0
	6.618	0.002604	0.028232	0.022018																												437.5	284	0	0	0	5	2		0	0	0	0	0	0
	6.635	0.002256	0.025727	0.020084																												438.5	200	0	0	0	4	2		0	0	0	0	0	0
	6.652	0.001962	0.023508	0.01836																												439.5	140	0	0	0	4	2		0	0	0	0	0	0
	6.668	0.001715	0.021522	0.016814																												440.5	97	0	0	0	4	2		0	0	0	0	0	0
	6.685	0.001505	0.019735	0.015422																												441.5	67	0	0	0	4	3		0	0	0	0	0	0
	6.702	0.001324	0.018126	0.014162																												442.5	45	0	0	0	4	3		0	0	0	0	0	0
	6.718	0.001168	0.01668	0.013025																												443.5	31	0	0	0	4	3		0	0	0	0	0	0
	6.735	0.001034	0.015376	0.012																												444.5	20	0	0	0	3	3		0	0	0	0	0	0
	6.752	0.000918	0.014203	0.011066																												445.5	14	0	0	0	3	2		0	0	0	0	0	0
	6.768	0.000815	0.013147	0.010209																												446.5	9	0	0	0	2	2		0	0	0	0	0	0
	6.785	0.00072	0.012188	0.009425																												447.5	6	0	0	0	2	1		0	0	0	0	0	0
	6.802	0.000636	0.011311	0.008707																												448.5	4	0	0	0	2	1		0	0	0	0	0	0
	6.818	0.000565	0.01051	0.008049																												449.5	2	0	0	0	2	1		0	0	0	0	0	0
	6.835	0.000508	0.009782	0.007449																												450.5	2	0	0	0	2	1		0	0	0	0	0	0
	6.852	0.000465	0.009124	0.006901																												451.5	0	0	0	0	1	1		0	0	0	0	0	0
	6.868	0.000439	0.008538	0.006399																												452.5	0	0	0	0	1	1		0	0	0	0	0	0
	6.885	0.000432	0.008013	0.005941																												453.5	0	0	0	0	1	1		0	0	0	0	0	0
	6.902	0.000437	0.007536	0.005525																												454.5	0	0	0	0	1	1		0	0	0	0	0	0
	6.918	0.000449	0.00711	0.005144																												455.5	0	0	0	0	0	1		0	0	0	0	0	0
	6.935	0.000455	0.006725	0.004794																												456.5	0	0	0	0	0	1		0	0	0	0	0	0
	6.952	0.000441	0.006355	0.00447																												457.5	0	0	0	0	0	1		0	0	0	0	0	0
	6.968	0.000402	0.005979	0.004165																												458.5	0	0	0	0	0	1		0	0	0	0	0	0
	6.985	0.000344	0.00561	0.003875																												459.5	0	0	0	0	0	1		0	0	0	0	0	0
	7.002	0.000273	0.005263	0.003599																												460.5	0	0	0	0	0	1		0	0	0	0	0	0
	7.018	0.000195	0.00494	0.003336																												461.5	0	0	0	0	0	0		0	0	0	0	0	0
	7.035	0.000122	0.004641	0.003089																												462.5	0	0	0	0	0	0		0	0	0	0	0	0
	7.052	5.9e-05	0.004363	0.002859																												463.5	0	0	0	0	0	0		0	0	0	0	0	0
	7.068	6e-06	0.004105	0.002645																												464.5	0	0	0	0	0	0		0	0	0	0	0	0
	7.085	0	0.003869	0.002446																												465.5	0	0	0	0	0	0		0	0	0	0	0	0
	7.102	0	0.003654	0.002261																												466.5	0	0	0	0	0	0		0	0	0	0	0	0
	7.118	0	0.00346	0.002091																												467.5	0	0	0	0	0	0		0	0	0	0	0	0
	7.135	0	0.003288	0.001937																												468.5	0	0	0	0	0	0		0	0	0	0	0	0
	7.152	0	0.003133	0.0018																												469.5	0	0	0	0	0	0		0	0	0	0	0	0
	7.168	0	0.002992	0.001674																												470.5	0	0	0	0	0	0		0	0	0	0	0	0
	7.185	0	0.002852	0.001553																												471.5	0	0	0	0	0	0		0	0	0	0	0	0
	7.202	0	0.002708	0.001433																												472.5	0	0	0	0	0	0		0	0	0	0	0	0
	7.218	0	0.002561	0.001316																												473.5	0	0	0	0	0	0		0	0	0	0	0	0
	7.235	0	0.002412	0.001204																												474.5	0	0	0	0	0	0		0	0	0	0	0	0
	7.252	0	0.002274	0.001101																												475.5	0	0	0	0	0	0		0	0	0	0	0	0
	7.268	0	0.002158	0.001008																												476.5	0	0	0	0	0	0		0	0	0	0	0	0
	7.285	0	0.002062	0.000925																												477.5	0	0	0	0	0	0		0	0	0	0	0	0
	7.302	0	0.001982	0.000847																												478.5	0	0	0	0	0	0		0	0	0	0	0	0
	7.318	0	0.001914	0.000772																												479.5	0	0	0	0	0	0		0	0	0	0	0	0
	7.335	0	0.001843	0.000695																												480.5	0	0	0	0	0	0		0	0	0	0	0	0
	7.352	0	0.001761	0.000614																												481.5	0	0	0	0	0	0		0	0	0	0	0	0
	7.368	0	0.001666	0.000531																												482.5	0	0	0	0	0	0		0	0	0	0	0	1
	7.385	0	0.001565	0.000449																												483.5	0	0	0	0	0	0		0	0	0	0	0	2
	7.402	0	0.001462	0.000374																												484.5	0	0	0	0	0	0		0	0	0	0	0	3
	7.418	0	0.001362	0.000307																												485.5	0	0	0	0	0	0		0	0	0	0	0	4
	7.435	0	0.001272	0.00025																												486.5	0	0	0	0	0	0		0	0	0	0	0	7
	7.452	0	0.001196	0.0002																												487.5	0	0	0	0	0	0		0	0	0	0	0	10
	7.468	0	0.001129	0.000157																												488.5	0	0	0	0	0	0		0	0	0	0	0	14
	7.485	0	0.001072	0.000122																												489.5	0	0	0	0	0	0		0	0	0	0	0	21
	7.502	0	0.001025	9e-05																												490.5	0	0	0	0	0	0		0	0	0	0	0	30
	7.518	0	0.000983	5.7e-05																												491.5	0	0	0	0	0	0		0	0	0	0	0	44
	7.535	0	0.000942	2.1e-05																												492.5	0	0	0	0	0	0		0	0	0	0	0	63
	7.552	0.000187	0.000904	0																												493.5	0	0	0	0	0	0		0	0	0	0	0	90
	7.568	0.001064	0.000869	0																												494.5	0	0	0	0	0	0		0	0	0	0	0	127
	7.585	0.002964	0.000833	0																												495.5	0	0	0	0	0	0		0	0	0	0	0	178
	7.602	0.007	0.000796	0																												496.5	0	0	0	0	0	0		0	0	0	0	0	249
	7.618	0.015503	0.000763	0																												497.5	0	0	0	0	0	0		0	0	0	0	0	346
	7.635	0.03349	0.000735	0																												498.5	0	0	0	0	0	0		0	0	0	0	0	478
	7.652	0.071719	0.000711	0																												499.5	0	0	0	0	0	0		0	0	0	0	0	655
	7.668	0.151472	0.000694	0																												500.5	0	0	0	0	0	0		0	0	0	0	0	892
	7.685	0.308159	0.000684	0
	7.702	0.585865	0.000676	0
	7.718	1.01051	0.00067	0
	7.735	1.54632	0.000667	0
	7.752	2.07593	0.000663	0
	7.768	2.44328	0.000653	0
	7.785	2.53795	0.00063	0
	7.802	2.33921	0.000587	0
	7.818	1.9172	0.000533	0
	7.835	1.41181	0.000477	0
	7.852	0.956813	0.000427	0
	7.868	0.616154	0.000384	0
	7.885	0.38915	0.000353	0
	7.902	0.246557	0.000334	0
	7.918	0.158888	0.000322	0
	7.935	0.105066	0.000316	0
	7.952	0.071518	0.000316	0
	7.968	0.050051	0.000319	0
	7.985	0.035907	0.000322	0
	8.002	0.026325	0.000323	0
	8.018	0.019686	0.000316	0
	8.035	0.015013	0.000307	0
	8.052	0.011679	0.000296	0
	8.068	0.009267	0.000283	0
	8.085	0.007494	0.000273	0
	8.102	0.006173	0.000263	0
	8.118	0.005179	0.000256	0
	8.135	0.004422	0.000255	0
	8.152	0.003837	0.000263	0
	8.168	0.003374	0.000281	0
	8.185	0.003002	0.000302	0
	8.202	0.002705	0.00033	0
	8.218	0.002479	0.00037	0
	8.235	0.002326	0.000433	0
	8.252	0.00225	0.000541	0
	8.268	0.002258	0.000703	0
	8.285	0.002357	0.000909	0
	8.302	0.002556	0.001161	5.2e-05
	8.318	0.002861	0.001473	0.000231
	8.335	0.003266	0.001846	0.000395
	8.352	0.003743	0.002255	0.000526
	8.368	0.004224	0.002655	0.000608
	8.385	0.004603	0.002985	0.000634
	8.402	0.004772	0.003187	0.000611
	8.418	0.004679	0.003223	0.000557
	8.435	0.004352	0.003099	0.000487
	8.452	0.003876	0.002865	0.000406
	8.468	0.003349	0.00258	0.000319
	8.485	0.002841	0.002291	0.000227
	8.502	0.002394	0.002015	0.000129
	8.518	0.002016	0.001759	2.5e-05
	8.535	0.001694	0.001531	0
	8.552	0.001426	0.001338	0
	8.568	0.001211	0.0012	0
	8.585	0.001044	0.001151	0
	8.602	0.000934	0.001242	0
	8.618	0.000902	0.001551	0
	8.635	0.000967	0.002188	0
	8.652	0.001154	0.003252	0
	8.668	0.001471	0.004754	0
	8.685	0.001877	0.006516	0
	8.702	0.002271	0.008156	0
	8.718	0.002515	0.009202	0
	8.735	0.002512	0.009317	0
	8.752	0.002255	0.008477	0
	8.768	0.001823	0.006977	0
	8.785	0.001337	0.005246	0
	8.802	0.000901	0.003655	0
	8.818	0.000566	0.002406	0
	8.835	0.000335	0.001527	0
	8.852	0.00019	0.000951	0
	8.868	9.9e-05	0.000589	0
	8.885	3.9e-05	0.000366	0
	8.902	0	0.000228	0
	8.918	0	0.000139	0
	8.935	0	8.4e-05	0
	8.952	0	5.2e-05	0
	8.968	0	3.4e-05	0
	8.985	0	2.4e-05	0
	9.002	0	2.4e-05	0
	9.018	0	2.9e-05	0
	9.035	0	3.5e-05	0
	9.052	0	3.9e-05	0
	9.068	0	4e-05	0
	9.085	0	3.8e-05	0
	9.102	0	3e-05	0
	9.118	0	1.7e-05	0
	9.135	0	3e-06	0
	9.152	0	0	0
	9.168	0	0	0
	9.185	0	1e-06	0
	9.202	0	2.7e-05	0
	9.218	0	7.1e-05	0
	9.235	0	0.000136	0
	9.252	0	0.000215	0
	9.268	0	0.000299	0
	9.285	0	0.000382	0
	9.302	0	0.000453	0
	9.318	0	0.000504	0
	9.335	0	0.000533	0
	9.352	0	0.000535	0
	9.368	0	0.00051	0
	9.385	0	0.000465	0
	9.402	0	0.000412	0
	9.418	0	0.00036	0
	9.435	0	0.000316	0
	9.452	3.3e-05	0.000283	0
	9.468	0.000114	0.000263	0
	9.485	0.000182	0.00026	0
	9.502	0.000214	0.000271	0
	9.518	0.000203	0.000288	0
	9.535	0.000153	0.000313	0
	9.552	7.2e-05	0.000348	0
	9.568	0	0.000396	0
	9.585	0	0.000449	0
	9.602	0	0.000501	0
	9.618	0	0.000546	0
	9.635	0	0.000574	0
	9.652	0	0.000589	0
	9.668	0	0.000603	0
	9.685	0	0.000615	0
	9.702	0.000251	0.000621	0
	9.718	0.000625	0.000626	0
	9.735	0.001096	0.000632	0
	9.752	0.001587	0.000643	0
	9.768	0.001993	0.000656	0
	9.785	0.002219	0.000671	0
	9.802	0.002215	0.000684	3e-06
	9.818	0.001999	0.000695	5e-06
	9.835	0.001641	0.000702	0
	9.852	0.001231	0.000696	0
	9.868	0.000851	0.000678	0
	9.885	0.000535	0.000649	0
	9.902	0.000288	0.000613	0
	9.918	0.000106	0.000572	0
	9.935	0	0.00053	0
	9.952	0	0.000491	0
	9.968	0	0.000455	0
	9.985	0	0.000425	0
	10.002	0	0.0004	0

## Sheet: Figure 3
B												G
Concerntration (μg/mL)	Native Exos			CD9-CD38 Exos			FA-ARC Exos					SKOV-3
0.022862	672	506	580	656	458	637	1530	2465	1387			Concerntration (ng/mL)	Native Exos			CD9-CD38 Exos			FA-ARC Exos			MMAF-ARC Exos			FA-MMAF-ARC Exos
0.068587	878	691	675	771	576	754	2209	2809	2687			50000	100.32	101.28	98.72	99.36	104.65	94.87	100.05	98.46	100.53	29.63	32.18	33.89	28.68	30.75	30.59
0.205761	870	708	724	817	662	793	4149	5368	4924			16666.7	101.6	98.88	99.36	95.19	93.27	98.56	101.96	98.94	97.66	33.94	34.57	28.68	27.72	33.78	29.47
0.617284	1074	776	756	934	967	884	8595	9243	7561			5555.56	103.37	101.44	96.63	98.24	100.16	104.81	98.14	99.89	95.75	40.63	33.94	36.01	33.94	29.47	30.91
1.85185	1298	954	836	960	1328	1143	15013	17568	16622			1851.85	98.88	98.56	102.72	103.53	100.96	97.44	100.05	94.8	94	60.06	56.56	62.29	31.23	33.46	36.32
5.55556	1013	849	1527	1622	1718	1931	26618	28188	24016			617.284	99.53	99.36	103.85	95.67	104.49	101.92	96.39	94.95	96.23	79.82	76.47	82.53	34.57	30.59	37.6
16.6667	1862	1046	1756	2039	1698	1832	30847	32031	33956			205.761	97.76	102.56	102.08	102.88	94.87	95.03	99.26	95.11	94.64	87.63	93.23	90.33	43.34	48.11	40.31
50	1981	1148	1849	2175	2387	1948	34830	37676	36887			68.5871	95.35	104.49	98.24	99.36	103.04	98.08	99.1	99.73	99.1	102.76	97.5	100.85	55.76	62.61	65.8
												22.8624	99.62	92.15	104.65	98.72	104.17	101.44	101.49	102.6	101.49	98.94	99.58	102.44	90.18	92.41	95.91
												H
												A2780
												Concerntration (ng/mL)	Native Exos			CD9-CD38 Exos			FA-ARC Exos			MMAF-ARC Exos			FA-MMAF-ARC Exos
												50000	97.95	102.1	99.94	95.46	97.62	101.27	96.55	95.77	99.22	22.84	24.26	28.65	17.98	22.69	16.1
												16666.7	96.95	93.63	95.46	102.1	99.94	100.44	99.06	98.27	93.57	25.04	23.31	29.27	19.71	21.12	17.2
												5555.56	99.11	95.96	101.27	98.78	95.63	93.8	95.45	97.65	96.86	56.56	49.66	53.27	22.22	25.51	19.86
												1851.85	97.12	101.44	99.45	96.62	99.94	98.28	96.39	98.59	100.78	76.63	70.83	75.69	29.12	32.41	27.86
												617.284	95.29	98.12	97.12	101.77	102.44	94.63	96.71	96.55	97.65	87.45	85.57	90.12	50.29	42.29	48.25
												205.761	97.12	103.93	99.11	95.29	94.96	102.93	98.43	101.41	98.43	97.96	99.53	97.33	76.01	72.56	70.83
												68.5871	99.94	96.46	102.1	102.85	96.95	94.8	101.41	98.9	98.9	95.77	97.88	97.18	90.43	86.2	84.47
												22.8624	101.27	97.95	99.91	103.1	91.97	96.79	103.14	100.16	100.16	99.53	100.47	95.3	98.59	96.86	99.37
												I
												CAKI-1
												Concerntration (ng/mL)	Native Exos			CD9-CD38 Exos			FA-ARC Exos			MMAF-ARC Exos			FA-MMAF-ARC Exos
												50000	99.32	98.7	94.72	97	98.6	103.97	94.66	97.19	96.73	28.76	20.65	27.73	23.99	28.79	27.23
												16666.7	102.4	96	95.27	95.91	95.91	106.12	102.16	101.89	98.58	32.76	25.65	30.29	39.99	35.96	31.09
												5555.56	96.18	95.59	100.98	106.76	95.57	95.83	95.14	98.15	95.66	62.76	58.64	60.11	66.79	65.87	60.04
												1851.85	101.13	98.8	98.25	99.74	97.65	98.17	99.46	98.65	100.14	81.54	76.65	71.41	85.53	79.28	81.88
												617.284	98.95	105.94	95.74	103.59	96.1	96.44	97.84	97.03	97.17	91.45	84.65	87.44	102.08	95.31	99.31
												205.761	104.75	98.8	94.05	98.47	105.73	93.09	99.06	92.57	99.29	95.99	97.33	92.96	97.87	102.08	98.16
												68.5871	97.01	98.39	97.09	95.72	106.59	93.76	101.35	100.95	96.59	98.68	101.6	99.98	98.66	95	100.03
												22.8624	102.25	97.45	97.19	98.71	94.94	108.48	103.97	92.42	99.53	100.76	103.81	101.38	97.2	101.65	96.02
												J
												A549
												Concerntration (ng/mL)	Native Exos			CD9-CD38 Exos			FA-ARC Exos			MMAF-ARC Exos			FA-MMAF-ARC Exos
												10000	101.62	98.46	96.58	104.69	94.86	98.32	97.44	99.47	95.27	27.94	29.68	23.89	32.23	26.21	27.94
												3333.33	97.39	92.18	103.16	102.13	95.09	102.84	95.7	96.28	97.88	29.97	25.63	33.01	28.67	28.96	34.46
												1111.11	95.9	102.23	98.57	99.35	100.62	96.68	98.46	101.21	95.7	47.78	40.69	43.87	51.83	40.4	47.49
												370.37	102.69	96.27	97.24	102.78	96.41	97.8	96.57	100.48	97.73	66.31	68.63	67.04	68.77	70.22	73.6
												123.457	101.22	97.76	103.24	95.54	103.57	100.32	95.42	96.43	99.47	87.89	86	82.24	86.15	95.56	90.2
												41.1523	96.31	102.21	97.95	99.89	99.25	102.71	95.13	95.71	97.44	90.93	93.97	88.32	95.13	90.49	94.55
												13.7174	95.63	97.89	106.02	95.38	99.44	105.03	101.79	97.15	94.84	99.18	88.9	92.37	98.89	92.81	94.69
												4.57247	96.62	100.32	102.67	97.64	100.12	103.08	98.17	96.57	100.05	100.34	90.2	91.94	97.59	87.89	94.98

## Sheet: Figure 4
C
	HAp Binding (%)
	Time (hr)	CD9-CD38 Exos			BP-ARC Exos			Native Exos
	0.25	7.03	6.01	8.93	18.11	27.56	20.21	6.13	2.06	3.99
	0.5	11.22	8.04	10.16	37.03	40.18	46.46	8.03	10.01	14.28
	1	7.39	13.85	12.77	61.55	70.74	67.06	15.5	11.82	17.07
	2	17.63	20.79	13.41	78.41	80.52	74.19	17.32	14.88	19.41
	4	17.94	16.91	21.08	91.55	86.27	92.61	18.81	21.52	22.69
	8	14.96	17.06	23.36	90.58	93.72	94.76	23.14	26.28	17.02
	24	23.09	16.68	22.02	91.71	88.65	93.79	20.63	21.74	21.59
D
	Bone tissue binding (%)
	Time (hr)	CD9-CD38 Exos			BP-ARC Exos			Native Exos
	0.25	4.53	1.32	3.74	5.33	9.87	8.67	1.2	2.8	5.47
	0.5	6.92	5.34	3.6	22.93	24.66	18.28	2.96	2.13	7.84
	1	7.17	2.02	4.14	33.6	38.27	32.93	8.93	3.82	9.92
	2	9.2	6.81	13.18	50.93	52.27	60.4	7.95	9.81	11.78
	4	7.21	10.93	15.73	67.61	60.93	61.58	12.8	8.65	5.21
	6	8.14	13.2	14.52	64.4	72.53	73.73	8.8	8.53	11.62
	12	11.86	13.87	16.68	82.01	76.42	84.38	17.64	12.75	15.72

## Sheet: Figure 5
B								E
									HAp Binding
									Time (hr)	Native Exos			CD9-CD38 Exos			BP-ARC Exos			αCD3-αEGFR Exos			CD9-CD38/αCD3-αEGFR Exos			BP-αCD3-αEGFR-ARC Exos
									0.25	6.77	6.45	3.06	5.27	6.6	7.64	20.13	18.38	21.51	5	8.37	5.12	6.9	9.31	3.97	15.17	17	21
									0.5	10.32	14.68	10.16	10.04	6.36	11.64	44.51	41.34	38.77	11.7	14.75	13.93	12.76	11.72	12.07	27.67	31.33	29.83
									1	12.1	14.19	13.06	13.36	12.55	15.58	63.23	57.93	67.33	15.25	20.18	16.48	17.93	16.38	13.28	49.5	53.5	45.5
									2	15	17.42	13.55	19.25	12.3	18.36	71.25	76.58	77.42	20.08	21.31	12.77	20.86	24.83	18.62	65.64	62.83	68.68
									4	19.03	21.76	18.23	20.18	17.45	14.37	78.01	83.16	84.27	24.54	18.3	20.17	23.97	26.03	24.66	72.35	70.18	75.32
									8	22.74	24.68	22.1	21.73	20.54	16.71	88.48	90.83	89.08	27.96	22.5	25.56	25	23.79	20	87.83	83.51	82.44
									24	21.94	21.45	20.48	20.91	22.73	21.36	86.26	87.2	87.74	23.43	24.75	20.71	22.59	22.24	21.03	84.5	84.36	86.31
								F
									Bone tissue binding
									Time (hr)	Native Exos			CD9-CD38 Exos			BP-ARC Exos			αCD3-αEGFR Exos			CD9-CD38/αCD3-αEGFR Exos			BP-αCD3-αEGFR-ARC Exos
									0.25	3.56	5.21	2.67	7.82	6.1	2.82	6.87	10.38	13.15	2.92	4.06	6.2	4.32	5.58	7.9	10.43	13.05	6.51
									0.5	4.89	10.2	7.74	10.41	5.52	9.14	17.46	21.2	16.02	4.61	10.72	7.25	4.64	8.69	7.33	16.41	12.39	11.58
									1	11.8	4.32	7.37	8.45	12.25	10.46	29.97	37.01	42.42	7.63	9.35	15.84	6.87	10.52	13.21	26.34	16.18	23.82
									2	11.94	13.58	15.74	12.7	14.28	6.03	50.34	58.16	55.49	11.37	12.83	15.45	11.87	16.76	13.37	44.19	37.02	46.2
									4	17.02	15.11	12.91	15.11	17.12	10.48	67.61	63.54	66.16	16.02	15.58	9.63	13.56	12.58	14.94	57.22	59.75	62.07
									6	15.23	12.02	16.89	16	19.43	10.54	70.59	75.88	72.72	16.35	18.31	12.24	12.23	11.77	15.08	64.49	71.06	67.42
									12	18.03	19.68	20.95	21.01	17.13	22.51	75.22	83.43	77.04	23.2	21.14	24.68	23.26	21.97	20.4	75.2	79.48	73.56
C							D
Size (nm)	CD9-CD38/αCD3-αEGFR Exos						BP-αCD3-αEGFR-ARC Exos
0.5	0	0	0	0	0	0	0	0	0	0	0	0
1.5	0	0	0	0	0	0	0	0	0	0	0	0
2.5	0	0	0	0	0	0	0	0	0	0	0	0
3.5	0	0	0	0	0	0	0	0	0	0	0	0
4.5	0	0	0	0	0	0	0	0	0	0	0	0
5.5	0	0	0	0	0	0	0	0	0	0	0	0
6.5	0	0	0	0	0	0	0	0	0	0	0	0
7.5	0	0	0	0	0	0	0	0	0	0	0	0
8.5	0	0	0	0	0	0	0	0	0	0	0	0
9.5	0	0	0	0	0	0	0	0	0	0	0	0
10.5	0	0	0	0	0	0	0	0	0	0	0	0
11.5	0	0	0	0	0	0	0	0	0	0	0	0
12.5	0	0	0	0	0	0	0	0	0	0	0	0
13.5	0	0	0	0	0	0	0	0	0	0	0	0
14.5	0	0	0	0	0	0	0	0	0	0	0	0
15.5	0	0	3	0	0	0	0	0	0	0	0	0
16.5	0	0	7	0	0	0	0	0	0	0	0	0
17.5	0	0	19	0	0	0	0	0	0	0	0	0
18.5	0	0	45	0	0	0	0	0	0	0	0	0
19.5	0	0	101	0	4	0	0	0	0	0	0	0
20.5	0	0	215	0	13	0	0	0	0	0	0	6
21.5	0	0	439	0	45	0	0	85	0	0	0	96
22.5	0	0	854	0	140	0	0	92	0	0	0	175
23.5	0	0	1594	0	405	1	0	106	0	0	0	386
24.5	7	0	2861	0	1088	10	0	130	0	0	0	996
25.5	181	0	4956	0	2734	55	0	169	8	0	0	48838
26.5	2655	0	8306	3	6435	268	0	234	355	0	0	50769
27.5	24582	0	13503	21	14235	1111	3	341	7527	0	0	55096
28.5	152121	0	21345	122	29677	3998	34	520	85795	0	0	62193
29.5	164276	0	32876	530	58455	12630	296	829	564103	0	0	72761
30.5	151875	0	49428	1855	109048	35421	2136	1375	2294190	0	0	87909
31.5	1412598	0	72671	5422	193129	89096	12779	2360	4175038	4	0	109306
32.5	1239890	0	104645	13657	325484	202885	63282	4169	5586518	107	0	139410
33.5	692713	0	147801	30461	523192	421864	258965	7539	5403374	1503	0	181813
34.5	563221	0	205021	61552	803949	807354	875608	13881	4523565	13973	2	241743
35.5	455196	0	279645	114831	1183620	1432502	2452117	25859	3396396	93558	24	326777
36.5	387618	0	375470	200839	1673362	2372445	5719778	48446	2664091	476372	202	447868
37.5	295387	0	496753	333362	2276848	3690407	11213192	90715	3231285	1894137	1330	620740
38.5	328194	0	648195	530144	2988252	5422915	18702007	168743	3938282	5924256	7058	867789
39.5	348420	0	834922	813590	3791471	7568074	26937951	309963	4833882	14543977	30850	1220544
40.5	228722	0	1062445	1211244	4660902	9080197	34089628	559059	5931596	27960978	112897	1722699
41.5	149700	0	1336634	1755737	5563672	12872296	38616944	984789	7229519	42286425	351079	2433601
42.5	97874	0	1663669	2483834	6462937	15825741	39928011	1685845	7703158	51083145	940026	3431775
43.5	64044	0	2050003	3434184	7321665	18804671	38421708	2792138	7068719	50642426	2192685	4817718
44.5	42025	0	2502316	4643505	8106226	21671920	35062208	4456369	4968911	42758134	4502805	6714596
45.5	27707	0	3027472	6141145	8789276	24303409	30879904	6830804	3443208	32122013	8218787	9264945
46.5	18390	0	3632477	6329904	9351564	26598865	26664150	10027214	2358791	22486797	13451129	12620996
47.5	12313	0	4324421	7099088	9782604	28487899	22882626	14064768	1602296	15332546	19901468	16926301
48.5	8332	0	5110426	8087762	10080289	29931552	19737396	18819582	1082625	10583266	26825278	19287362
49.5	5710	1	5997563	9343576	10249730	30920160	17261699	23996351	729952	7622352	33186496	18736256
50.5	3971	4	6992750	10925094	10301625	31468758	15403685	29141747	492750	5847727	37955936	12188966
51.5	2807	18	8102615	12902512	10250466	31611216	14081230	33708046	334144	4831714	40420378	9408521
52.5	2022	64	9333308	15357602	10112818	31394158	13211168	37156551	228399	4310333	40365756	12985550
53.5	1487	214	10690267	18382381	9905855	30871374	12721472	39072233	157903	4133920	38072939	21349445
54.5	1118	660	12177906	22075848	9646212	30099153	12553813	39253343	110789	4546775	34160793	28818834
55.5	861	1884	13799243	26538142	9349192	29132697	12661307	37747542	79154	5855256	29368698	34690369
56.5	681	5009	15555448	31861519	9028287	28023610	13004143	34825870	57776	8060358	24368760	38351904
57.5	553	12437	17445323	38117900	8694963	26818332	13544489	30907960	43220	11095438	19656758	39394772
58.5	463	28952	19464725	45343250	8358650	25557333	14241457	26466152	33236	14675246	15524644	37695432
59.5	400	63427	21605952	53519938	8026860	24274893	15046797	21937714	26348	18289134	12089089	33442557
60.5	357	131244	23857126	55559184	7705399	22999278	15902015	17665236	21589	19916549	9344327	27100820
61.5	374	257390	26201627	56286717	7398617	21753179	16737695	13871733	18326	21324692	7215243	19321457
62.5	428	480030	28617621	56762254	7109663	20554294	17475688	10665429	16148	22450561	5598469	10824904
63.5	508	854067	31077768	57244284	6840741	19415974	18034433	8063099	14795	23245873	4388610	8969142
64.5	625	895293	31993690	56249423	6593335	18347879	18337040	6020278	14114	23679945	3491927	6666917
65.5	794	545478	31773315	54922358	6368409	17356596	18320933	4459635	14029	23741025	2831453	4962048
66.5	1043	329046	31779754	51342752	6166585	16446215	17947203	3292884	14537	23436061	2347169	3716417
67.5	1413	197389	30059540	45537600	5988279	15618839	17207507	2435044	15701	22789052	1993890	2815093
68.5	1970	118323	27631453	40494665	5833828	14875030	16126716	1812020	17668	21838269	1738425	2167283
69.5	2820	71243	25501882	36175185	5703588	14214189	14760404	1363361	20693	20632725	1556829	1704010
70.5	4135	43325	23668201	32524785	5598019	13634881	13187494	1042040	25186	19228284	1432087	1374448
71.5	6193	26765	22121921	29482115	5517757	13535092	11499576	812755	31798	17683819	1352296	1142074
72.5	9448	16899	20851453	26985239	5463685	13977352	9789119	649714	41543	16057708	1309309	981252
73.5	14638	10972	19844402	24976020	5436996	14454658	8138871	534490	56010	14404884	1297754	874506
74.5	22961	7371	19089395	23402914	5439263	15215893	6614199	454173	77691	12774534	1314349	810484
75.5	36350	5156	18577506	22222575	5472506	15912227	5259235	399937	110494	11208472	1357446	782577
76.5	57904	3777	18303369	21400649	5539283	16497502	4096712	365974	160546	9740146	1426753	788120
77.5	92528	2915	18266054	20912076	5786941	16949139	3130673	348777	237411	8394240	1523207	828101
78.5	147884	2382	18469815	20741117	6217567	17274542	2350877	346699	355905	7186808	1648985	907403
79.5	235737	2070	18924753	20881283	6883509	17511559	1737739	359776	538725	6125884	1807653	1035629
80.5	373803	1920	19647471	21335247	7860953	17723475	1266897	389795	820104	5212516	2004457	1228647
81.5	588164	1907	20661739	22114808	9259046	17991115	912858	440642	1250649	4442124	2246798	1511095
82.5	916262	2033	21999181	23240887	11231249	18405273	651528	519014	1903317	3806071	2544907	1920167
83.5	1410362	2326	23699964	24743522	13987686	19061779	461692	635613	2880147	3293324	2912794	2511087
84.5	2141226	2855	25813447	26661779	17804983	20059823	481087	807053	4318736	2892072	3369534	3364673
85.5	3201511	3755	28398699	29043438	23026337	21502481	801935	1058777	6396722	2591221	3940989	4597246
86.5	4708232	5275	31524765	31944306	26284319	23497179	1336631	1429394	9331714	2381750	4662101	6372645
87.5	6803460	7884	35270529	35426927	30039688	26153152	2213532	1976916	13373594	2217426	5579883	8915070
88.5	9652389	12470	39723960	39558454	34338181	29572671	3620212	2787346	18786286	2190239	6757210	12519781
89.5	13438078	20742	44980514	44407447	39218088	31594654	5814465	3985826	25817393	2226960	8277459	17556204
90.5	18352503	36032	51140449	50039366	44705439	33833283	9124255	5749848	34656654	3176467	10249779	24455292
91.5	24584072	64859	58304808	56510612	50808464	36289832	13926843	8322726	45387820	4585749	12814389	33671161
92.5	32302385	119974	66569900	63861133	57511620	38960130	20598417	12023410	57942179	6659297	16146574	45608064
93.5	41641587	226094	76020204	72105791	64769692	41833418	29432317	17245989	72064469	9669915	20456934	60510008
94.5	52684062	430293	86719769	81224979	72502641	48107130	40536480	24439719	87301771	13962234	25984065	78323103
95.5	65446335	819826	98702435	91155300	80591999	54861803	53735596	34059617	103000000	19941165	32974441	98558500
96.5	79868846	1550513	112000000	102000000	88879657	61715701	68513014	46480923	118000000	28036136	41643688	120000000
97.5	95810797	2887443	126000000	113000000	97169844	68191175	84024097	61879897	133000000	38633531	52114981	142000000
98.5	113000000	5254899	142000000	124000000	105000000	73791242	99193537	80098361	145000000	51976149	64335675	161000000
99.5	131000000	9282242	159000000	136000000	113000000	78099451	113000000	101000000	155000000	68040409	77983476	177000000
100.5	150000000	15817787	176000000	147000000	120000000	82087749	124000000	122000000	162000000	86417325	92387265	186000000
101.5	169000000	25869497	193000000	157000000	126000000	90195992	132000000	143000000	166000000	106000000	107000000	189000000
102.5	188000000	40432367	211000000	167000000	130000000	97080290	136000000	162000000	167000000	126000000	119000000	184000000
103.5	206000000	60192092	228000000	175000000	133000000	105000000	137000000	176000000	164000000	145000000	128000000	172000000
104.5	223000000	85156286	244000000	181000000	135000000	127000000	135000000	185000000	159000000	160000000	133000000	155000000
105.5	239000000	114000000	258000000	185000000	147000000	142000000	130000000	188000000	151000000	170000000	133000000	135000000
106.5	253000000	146000000	271000000	187000000	162000000	161000000	124000000	183000000	142000000	174000000	127000000	113000000
107.5	264000000	176000000	282000000	186000000	177000000	188000000	116000000	173000000	132000000	172000000	116000000	91184633
108.5	272000000	202000000	290000000	184000000	192000000	203000000	108000000	158000000	121000000	164000000	101000000	71424041
109.5	278000000	222000000	296000000	179000000	206000000	238000000	91224913	140000000	110000000	151000000	84470202	54280124
110.5	281000000	232000000	298000000	172000000	219000000	240000000	76945708	120000000	99050858	135000000	67670251	40118829
111.5	280000000	233000000	298000000	164000000	230000000	256000000	65548520	100000000	88415140	117000000	52033660	28911722
112.5	277000000	225000000	294000000	155000000	239000000	242000000	50586109	81503134	78352169	97912645	38498265	20369488
113.5	270000000	210000000	288000000	144000000	245000000	221000000	45971606	64912525	68986928	80135244	27491626	14069198
114.5	261000000	191000000	280000000	133000000	248000000	208000000	42558248	50679179	60388943	64086507	19015839	9553685
115.5	250000000	169000000	269000000	122000000	249000000	186000000	39908840	38887087	52584181	50235120	12791572	6396283
116.5	236000000	148000000	256000000	111000000	246000000	163000000	37681280	29402160	45566187	38722975	8404438	4234321
117.5	221000000	127000000	242000000	99673716	240000000	145000000	35632026	21961097	39305782	29453737	5418241	2779542
118.5	204000000	108000000	228000000	89208746	231000000	128000000	33616313	16244212	33759020	22185195	3443722	1814303
119.5	187000000	92242518	212000000	79380438	220000000	101000000	31581221	11927121	28873392	16607778	2168209	1180800
120.5	169000000	78684538	196000000	70286510	207000000	94143532	29548464	8712260	24592456	12401524	1358795	768276
121.5	151000000	67537915	180000000	61981383	192000000	87054121	27588820	6344316	20859097	9271300	851574	500992
122.5	134000000	58558893	165000000	54483078	176000000	79997412	25794623	4614517	17617718	6964234	536135	328217
123.5	117000000	51464013	150000000	47780667	160000000	73067114	24257453	3358206	14815584	5274694	340551	216518
124.5	101000000	39919041	135000000	41841563	143000000	66345288	23055264	2449064	12403567	4041817	219132	144130
125.5	86958724	31397308	122000000	36618173	127000000	59900994	22249117	1792242	10336462	3143383	143375	97004
126.5	73886972	24560949	109000000	32053602	112000000	53789624	21886719	1317673	8573027	2488563	95714	110471
127.5	62205114	19138659	97011287	28086306	96917736	48052874	22009010	974241	7075853	2010978	99694	150453
128.5	51917757	14879342	86194317	24653689	83394710	42719253	22656415	724986	5811149	1662727	141822	205613
129.5	42982915	11560272	76333547	21694724	71129108	37805051	23872185	543356	4748491	1409599	204073	281632
130.5	35322713	8990411	67403843	19151749	60176195	33315620	25700738	410348	3860565	1227393	296256	386148
131.5	28834140	7010293	59365187	16971571	50534198	29246882	27178989	312389	3122929	1099198	432742	529307
132.5	23399032	5489754	52167056	15106044	42156321	25586942	29667104	239788	2513795	1013429	634305	724383
133.5	18892719	4324495	45752159	13512252	34962886	22317714	31318716	185614	2013832	962469	930448	988423
134.5	15191006	3432207	40059522	12152416	28852621	19416491	33126811	144903	1605988	941745	1362155	1342845
135.5	12175398	2748745	35026941	10993619	23712471	16857394	35078823	114085	1275318	949165	1984830	1813849
136.5	9736648	2224623	30592873	10007420	19425588	14612653	37155356	90582	1008828	984818	2870915	2432447
137.5	7776844	1821975	26697835	9169426	15877416	12653715	39328952	72524	795310	1151898	4111293	3233869
138.5	6210293	1512002	23285373	8458833	12959983	10952146	41563018	58548	625184	1489904	5814188	4256038
139.5	4963501	1272915	20302706	7857991	10574616	9480343	43811078	47652	490337	2097845	8099950	5536821
140.5	3974531	1088284	17701078	7351995	8633376	8212077	46016534	39099	383967	3155721	11560548	7109827
141.5	3191962	945761	15435912	6928301	7059507	7122854	48113134	32339	300421	4967985	15096433	8998704
142.5	2573653	836091	13466802	6576398	5787170	6190157	50026329	26963	235048	8013263	21389347	11210169
143.5	2085448	752366	11757388	6287506	4760725	5393557	51675645	22662	184058	11971852	28210456	13726439
144.5	1699924	689459	10275159	6054321	3933740	4714735	52978149	19202	144387	14672794	35204133	16498167
145.5	1395236	643605	8991205	5870792	3267875	4137441	53852925	16405	113579	16883982	41905698	19439431
146.5	1154091	612094	7879937	5731930	2731762	3647389	54226370	14134	89682	17906543	47785483	22426501
147.5	962879	593042	6918804	5633645	2299925	3232129	54037937	12284	71155	18565782	52315685	25301984
148.5	810924	585238	6088004	5572608	1951808	2880891	53245805	10773	56788	18356366	55049219	27885282
149.5	689884	588025	5370206	5546129	1670910	2584430	51831875	9537	45640	18123356	55694252	29989208
150.5	593253	601237	4750288	5552060	1444042	2334858	49805417	8526	36977	17823149	54166837	31441151
151.5	515964	625155	4215088	5588702	1260699	2125493	47204792	7702	30233	16608117	50608187	32105782
152.5	454078	660488	3753184	5654735	1112540	1950714	44096813	7033	24973	13349663	45361698	31905315
153.5	404532	708379	3354681	5749151	992960	1805827	40573570	6497	20862	10565225	38915187	30833202
154.5	364949	770417	3011029	5871194	896747	1686948	36746883	6074	17644	6671567	31822443	28958064
155.5	333489	848669	2714859	6020313	819800	1590901	32740842	5751	15120	4131974	24622251	26416486
156.5	308726	945708	2459827	6196116	758910	1515130	28683220	5519	13143	2516564	17771599	23395662
157.5	289568	1064645	2240492	6398330	711589	1457626	24696682	5371	11598	1509607	11603932	20109075
158.5	275181	1209145	2052194	6626771	675928	1416866	20890770	5303	10397	892459	8555429	16769852
159.5	264943	1383433	1890957	6881308	650497	1391766	17355527	5316	9476	682428	5956557	13566669
160.5	258402	1592253	1753400	7161844	634263	1381653	14157360	5414	8787	519851	4047988	10646169
161.5	255246	1840794	1636658	7468291	626531	1386233	11337411	5605	8293	394456	2689541	8104044
162.5	255285	2134541	1538324	7800560	626904	1405586	8912351	5900	7971	298089	1750065	5984852
163.5	258438	2479053	1456388	8158545	635252	1440164	6877204	6317	7804	224305	1117228	4288896
164.5	235894	2879649	1389190	8542122	651696	1490799	5209584	6883	7786	168034	701041	2983440
165.5	211624	3341003	1335385	8951148	676603	1558721	3874653	7633	7915	125293	433197	2015347
166.5	161010	3866643	1293908	9385463	710589	1645587	2830128	8616	8201	92969	264125	1322708
167.5	121545	4458386	1263950	9844903	754528	1753519	2030794	9900	8657	68635	159212	843959
168.5	91065	5115741	1244941	10329310	809569	1885145	1432171	11577	9310	50405	95071	523868
169.5	67742	5835330	1236532	10838550	877161	2043653	993149	13775	10197	36816	56351	316594
170.5	50053	6610401	1238592	11372528	959078	2232844	677621	16672	11370	26742	33220	186439
171.5	36749	7430514	1251202	11931207	1057449	2457192	455211	20515	12897	19314	19518	107086
172.5	26822	8281462	1274661	12514628	1174791	2721895	301324	25648	14875	13869	11451	60053
173.5	19472	9145507	1309487	13122920	1314035	3032919	196712	32556	17430	9902	6722	32917
174.5	14067	10001944	1356439	13756312	1478547	3397031	126772	41921	20733	7029	3955	17656
175.5	10118	10828009	1416525	14415140	1672138	3821800	80736	54703	25011	4961	2338	9278
176.5	7251	11600061	1491031	15099838	1899055	4315562	50870	72258	30568	3482	1390	4783
177.5	5180	12294963	1581546	15810930	2163947	4887332	31749	96501	37807	2431	833	2422
178.5	3691	12891527	1689993	16549003	2471792	5546650	19653	130127	47268	1688	504	1207
179.5	2625	13371871	1818668	17314672	2827785	6303342	12083	176916	59664	1167	309	592
180.5	1865	13722567	1970279	18108527	3237172	7167178	7389	242142	75937	803	192	287
181.5	1325	13935441	2147988	18931066	3705022	8147418	4501	333102	97324	550	121	137
182.5	941	14007962	2355455	19782610	4235936	9252236	2735	459789	125438	375	77	65
183.5	669	13943190	2596877	20663201	4833685	10488014	1661	635704	162364	255	50	30
184.5	477	13749310	2877032	21572479	5500803	11858533	1009	878794	210765	173	33	14
185.5	340	13438831	3201297	22509539	6238117	13364069	615	1212428	274007	117	22	7
186.5	244	13027546	3575669	23472770	7044276	15000444	376	1666286	356270	79	16	3
187.5	176	12533376	4006756	24459669	7915284	16758104	232	2276917	462662	54	11	1
188.5	127	11975217	4501738	25466650	8844090	18621278	144	3087618	599287	36	8	0
189.5	92	11371880	5068297	26488828	9820295	20567346	90	4147190	773264	25	6	0
190.5	68	10741208	5714498	27519803	10830004	22566486	57	5507037	992647	17	4	0
191.5	50	10099393	6448609	28551444	11855891	24581729	37	7216124	1266222	11	3	0
192.5	37	9460532	7278866	29573690	12877511	26569493	24	8313499	1603134	8	3	0
193.5	28	8836387	8213159	30574377	13871864	28480658	16	8599457	2012328	5	2	0
194.5	21	8236332	9258644	31539117	14814224	30262210	11	7360012	2501788	4	2	0
195.5	16	7667452	10421282	32451245	15679199	31859417	7	5377503	3077587	3	2	0
196.5	13	7134741	11705309	33291867	16441945	33218430	5	2901475	3742807	2	1	0
197.5	10	6641369	13112655	34040033	17079476	34289177	4	1851918	4496421	1	1	0
198.5	8	6188985	14642326	34673059	17571947	35028332	3	1138303	5332265	0	1	0
199.5	6	5778011	16289798	35167028	17903813	35402122	2	673885	6238257	0	1	0
200.5	5	5407935	18046446	35497488	18064756	35388715	2	384324	6696038	0	1	0
201.5	4	5077569	19899068	35640341	18050296	34979978	1	211213	6881163	0	1	0
202.5	4	4785267	21829553	35572932	17862029	34182384	0	111895	7063948	0	1	0
203.5	3	4529114	23814745	35275296	17507479	33016982	0	57169	6997405	0	1	0
204.5	3	4307072	25826553	34731510	16999572	31518390	0	28183	6691859	0	1	0
205.5	2	4117097	27832347	33931077	16355797	29732879	0	13414	6406947	0	1	0
206.5	2	3957221	29795654	32870240	15597121	27715718	0	6168	6058088	0	1	0
207.5	2	3825616	31677163	31553093	14746775	25527993	0	2742	5556464	0	1	0
208.5	2	3720630	33436009	29992384	13829003	23233200	0	1179	5109343	0	1	0
209.5	2	3640816	35031286	28209854	12867871	20893868	0	491	4720600	0	1	0
210.5	2	3584937	36423704	26236037	11886224	18568513	0	198	4191328	0	1	0
211.5	2	3551971	37577316	24109436	10904840	16309105	0	78	3720466	0	1	0
212.5	2	3541102	38461172	21875074	9941825	14159226	0	30	3305393	0	1	0
213.5	2	3551703	39050813	19582467	9012237	12152969	0	11	2942459	0	1	0
214.5	2	3583319	39329483	17283163	8127946	10314577	0	4	2627420	0	1	0
215.5	2	3635637	39288974	15028008	7297686	8658741	0	1	2355787	0	1	0
216.5	2	3708456	38930037	12864395	6527262	7191448	0	0	2123086	0	1	0
217.5	2	3801643	38262335	10833747	5819870	5911202	0	0	1925046	0	1	0
218.5	2	3915093	37303933	8969455	5176476	4810484	1	0	1757718	0	1	0
219.5	2	4048670	36080380	7295486	4596239	3877276	1	0	1617547	0	1	0
220.5	2	4202147	34623434	5825768	4076911	3096544	2	0	1501411	0	1	0
221.5	2	4375131	32969555	4564368	3615229	2451568	2	0	1406634	0	1	0
222.5	2	4566992	31158236	3506415	3207248	1925071	3	0	1330974	0	1	0
223.5	2	4776769	29230324	2639593	2848633	1500103	4	0	1272616	0	1	0
224.5	2	5003080	27226402	1946023	2534896	1160699	5	0	1230151	0	1	0
225.5	2	5244036	25185338	1404279	2261573	892297	7	0	1202561	0	1	0
226.5	2	5497141	23143073	991337	2024365	681985	10	0	1189206	0	1	0
227.5	2	5759221	21131671	684277	1819225	518580	15	0	1189818	0	1	0
228.5	2	6026358	19178683	461612	1642424	392596	21	0	1204503	0	1	0
229.5	2	6293851	17306782	304202	1490578	296138	29	0	1233753	0	1	0
230.5	2	6556222	15533682	195752	1360661	222744	42	0	1278463	0	1	0
231.5	2	6807257	13872277	122953	1250004	167201	62	0	1339965	0	1	0
232.5	2	7040110	12330971	75353	1156274	125361	90	0	1420070	0	1	0
233.5	2	7247463	10914135	45046	1077464	93964	132	0	1521119	0	1	0
234.5	2	7421749	9622661	26259	1011861	70474	194	0	1646049	0	1	0
235.5	2	7555442	8454547	14923	958027	52937	286	0	1798461	0	1	0
236.5	2	7641391	7405491	8265	914774	39864	422	0	1982697	0	1	0
237.5	2	7673196	6469451	4461	881143	30123	624	0	2203917	0	1	0
238.5	2	7645597	5639170	2346	856382	22864	922	0	2468163	0	1	0
239.5	2	7554848	4906622	1202	839935	17448	1361	0	2782411	0	1	0
240.5	2	7399051	4263397	600	831427	13400	2006	0	3154581	0	1	0
241.5	2	7178404	3701016	291	830653	10368	2948	0	3593491	0	1	0
242.5	2	6895356	3211176	138	837577	8089	4319	0	4108732	0	1	0
243.5	2	6554617	2785924	64	852326	6370	6301	0	4710427	0	1	0
244.5	2	6163034	2417791	29	875192	5068	9151	0	5408845	0	1	0
245.5	2	5729324	2099871	12	906637	4078	13219	0	6213828	0	1	0
246.5	2	5263672	1825859	5	947302	3321	18983	0	7134016	0	1	0
247.5	2	4777230	1590065	2	998012	2739	27085	0	8175837	0	1	0
248.5	2	4281547	1387407	0	1059793	2291	38377	0	9342280	0	1	0
249.5	2	3787982	1213379	0	1133881	1944	53971	0	10631475	0	1	0
250.5	2	3307144	1064022	0	1221738	1674	75304	0	12035170	0	1	0
251.5	2	2848402	935872	0	1325059	1465	104195	0	13537237	0	1	0
252.5	2	2419510	825921	0	1445787	1303	142912	0	15112373	1	1	0
253.5	2	2026355	731566	0	1586109	1178	194235	0	16725252	1	1	0
254.5	2	1672857	650566	0	1748451	1084	261498	0	18330364	2	1	0
255.5	2	1361005	580996	0	1935460	1015	348623	0	19872800	2	1	0
256.5	2	1091009	521209	0	2149962	968	460108	0	21290180	3	1	0
257.5	2	861558	469798	0	2394904	939	600983	0	22515811	4	1	0
258.5	2	670123	425567	0	2673261	927	776700	0	23483004	5	1	0
259.5	2	513303	387496	0	2987910	933	992969	0	24130289	7	1	0
260.5	2	387155	354720	0	3341470	955	1255504	0	24407051	8	1	0
261.5	2	287499	326507	0	3736087	995	1569708	0	24278958	11	1	0
262.5	2	210177	302235	0	4173188	1054	1940279	0	23732436	14	1	0
263.5	2	151249	281378	0	4653182	1137	2370762	0	22777492	18	1	0
264.5	2	107134	263493	0	5175141	1246	2863066	0	21448314	24	1	0
265.5	2	74691	248206	0	5736456	1388	3416979	0	19801378	31	1	0
266.5	2	51250	235200	0	6332498	1570	4029722	0	17911138	41	1	0
267.5	2	34608	224210	0	6956323	1802	4695591	0	15863770	54	1	0
268.5	2	23000	215016	0	7598446	2097	5405727	0	13749740	71	1	0
269.5	2	15043	207432	0	8246730	2474	6148066	0	11656182	93	1	0
270.5	2	9683	201306	0	8886445	2955	6907491	0	9660070	122	1	0
271.5	2	6134	196511	0	9500516	3571	7666219	0	7823012	161	1	0
272.5	2	3824	192947	0	10070011	4362	8404414	0	6188202	214	1	0
273.5	2	2346	190533	0	10574864	5381	9101007	0	4779666	283	1	0
274.5	2	1417	189207	0	10994833	6698	9734682	0	3603611	375	1	0
275.5	2	842	188925	0	11310643	8404	10284958	0	2651359	498	1	0
276.5	2	493	189654	0	11505247	10621	10733305	0	1903228	662	1	0
277.5	2	284	191379	0	11565102	13505	11064186	0	1332674	881	1	0
278.5	2	161	194096	0	11481349	17263	11265966	0	910132	1174	1	0
279.5	2	90	197810	0	11250755	22162	11331598	0	606158	1565	1	0
280.5	2	49	202541	0	10876312	28548	11259028	0	393676	2086	1	0
281.5	2	27	208317	0	10367394	36865	11051303	0	249316	2783	1	0
282.5	2	14	215176	0	9739420	47681	10716348	0	153965	3713	1	0
283.5	2	7	223168	0	9013027	61714	10266466	0	92720	4952	1	0
284.5	2	4	232348	0	8212811	79868	9717574	0	54455	6603	1	0
285.5	2	2	242785	0	7365752	103264	9088268	0	31193	8799	1	0
286.5	2	0	254554	0	6499472	133279	8398775	0	17430	11716	1	0
287.5	2	0	267739	0	5640492	171586	7669889	0	9503	15581	1	1
288.5	2	0	282432	0	4812683	220185	6921950	0	5056	20693	1	2
289.5	2	0	298732	0	4036014	281427	6173953	0	2625	27435	1	3
290.5	2	0	316748	0	3325737	358029	5442818	0	1331	36302	1	5
291.5	2	0	336590	0	2692018	453068	4742871	0	659	47925	1	8
292.5	2	0	358379	0	2140022	569939	4085524	0	319	63104	1	13
293.5	2	0	382235	0	1670375	712285	3479174	0	151	82846	1	21
294.5	2	0	408284	0	1279913	883881	2929273	0	70	108410	1	32
295.5	2	0	436649	0	962594	1088467	2438559	0	31	141350	1	49
296.5	2	0	467455	0	710455	1329525	2007386	0	14	183570	1	76
297.5	2	0	500822	0	514523	1610008	1634134	0	6	237375	1	116
298.5	2	0	536860	0	365595	1932025	1315648	0	3	305520	1	176
299.5	2	0	575672	0	254851	2296489	1047664	0	1	391254	1	267
300.5	2	0	617346	0	174274	2702760	825223	0	0	498349	1	400
301.5	2	0	661951	0	116902	3148312	643020	0	0	631109	1	598
302.5	2	0	709537	0	76919	3628450	495698	0	0	794347	1	886
303.5	2	0	760122	0	49645	4136121	378082	0	0	993322	1	1304
304.5	2	0	813698	0	31430	4661861	285344	0	0	1233620	1	1906
305.5	2	0	870215	0	19518	5193902	213109	0	0	1520980	1	2765
306.5	2	0	929587	0	11891	5718467	157515	0	0	1861035	1	3981
307.5	2	0	991679	0	7106	6220260	115230	0	0	2258987	1	5685
308.5	2	0	1056308	0	4167	6683130	83440	0	0	2719203	1	8053
309.5	2	0	1123234	0	2397	7090890	59811	0	0	3244737	1	11311
310.5	2	0	1192165	0	1353	7428231	42444	0	0	3836807	1	15753
311.5	2	0	1262746	0	750	7681663	29822	0	0	4494254	1	21746
312.5	2	0	1334564	0	408	7840395	20747	0	0	5213011	1	29750
313.5	2	0	1407148	0	218	7897101	14293	0	0	5985654	1	40326
314.5	2	0	1479965	0	114	7848460	9752	0	0	6801068	1	54152
315.5	2	0	1552433	0	59	7695447	6590	0	0	7644314	1	72023
316.5	2	0	1623915	0	30	7443324	4411	0	0	8496729	1	94861
317.5	2	0	1693736	0	15	7101331	2924	0	0	9336318	1	123704
318.5	2	0	1761184	0	7	6682103	1921	0	0	10138459	1	159692
319.5	2	0	1825522	0	3	6200872	1250	0	0	10876917	1	204041
320.5	2	0	1886004	0	2	5674508	806	0	0	11525119	1	257996
321.5	2	0	1941882	0	0	5120514	515	0	0	12057645	1	322778
322.5	2	0	1992424	0	0	4556028	326	0	0	12451803	1	399506
323.5	2	0	2036925	0	0	3996947	205	0	0	12689179	1	489111
324.5	2	0	2074726	0	0	3457199	127	0	0	12757009	1	592235
325.5	2	0	2105229	0	0	2948239	79	0	0	12649243	1	709128
326.5	2	0	2127907	0	0	2478762	48	0	0	12367179	1	839539
327.5	2	0	2142323	0	0	2054638	29	0	0	11919588	1	982624
328.5	2	0	2148137	0	0	1679041	17	0	0	11322289	1	1136867
329.5	2	0	2145120	0	0	1352735	10	0	0	10597210	1	1300040
330.5	2	0	2133159	0	0	1074465	6	0	0	9771001	1	1469191
331.5	2	0	2112264	0	0	841404	4	0	0	8873330	1	1640690
332.5	2	0	2082570	0	0	649617	2	0	0	7935023	1	1810318
333.5	2	0	2044332	0	0	494493	1	0	0	6986211	1	1973418
334.5	2	0	1997930	0	0	371129	0	0	0	6054650	1	2125086
335.5	2	0	1943852	0	0	274640	0	0	0	5164357	1	2260405
336.5	2	0	1882693	0	0	200399	0	0	0	4334643	1	2374700
337.5	2	0	1815137	0	0	144189	0	0	0	3579597	1	2463806
338.5	2	0	1741946	0	0	102306	0	0	0	2908015	1	2524316
339.5	2	0	1663942	0	0	71584	0	0	0	2323714	1	2553794
340.5	2	0	1581992	0	0	49397	0	0	0	1826157	1	2550938
341.5	2	0	1496988	0	0	33619	0	0	0	1411277	1	2515676
342.5	2	0	1409829	0	0	22567	0	0	0	1072405	1	2449178
343.5	2	0	1321408	0	0	14943	0	0	0	801189	1	2353793
344.5	2	0	1232589	0	0	9760	0	0	0	588440	1	2232912
345.5	2	0	1144194	0	0	6289	0	0	0	424839	1	2090763
346.5	2	0	1056994	0	0	3998	0	0	0	301488	1	1932161
347.5	2	0	971690	0	0	2508	0	0	0	210287	1	1762238
348.5	2	0	888910	0	0	1552	0	0	0	144153	1	1586158
349.5	2	0	809201	0	0	948	0	0	0	97115	1	1408863
350.5	2	0	733022	0	0	571	0	0	0	64296	1	1234845
351.5	2	0	660747	0	0	340	0	0	0	41831	1	1067970
352.5	2	0	592661	0	0	200	0	0	0	26744	1	911364
353.5	2	0	528964	0	0	116	0	0	0	16802	1	767354
354.5	2	0	469778	0	0	66	0	0	0	10372	1	637463
355.5	2	0	415147	0	0	37	0	0	0	6292	1	522464
356.5	2	0	365051	0	0	21	0	0	0	3751	1	422462
357.5	2	0	319408	0	0	12	0	0	0	2197	1	337006
358.5	2	0	278085	0	0	6	0	0	0	1265	1	265213
359.5	2	0	240907	0	0	3	0	0	0	715	1	205897
360.5	2	0	207664	0	0	2	0	0	0	398	1	157687
361.5	2	0	178121	0	0	0	0	0	0	217	1	119130
362.5	2	0	152023	0	0	0	0	0	0	117	1	88782
363.5	2	0	129106	0	0	0	0	0	0	62	1	65267
364.5	2	0	109102	0	0	0	0	0	0	32	1	47329
365.5	2	0	91741	0	0	0	0	0	0	16	1	33855
366.5	2	0	76762	0	0	0	0	0	0	8	1	23887
367.5	2	0	63913	0	0	0	0	0	0	4	1	16625
368.5	2	0	52952	0	0	0	0	0	0	2	1	11414
369.5	2	0	43656	0	0	0	0	0	0	0	1	7729
370.5	2	0	35815	0	0	0	0	0	0	0	1	5163
371.5	2	0	29239	0	0	0	0	0	0	0	1	3401
372.5	2	0	23753	0	0	0	0	0	0	0	1	2211
373.5	2	0	19203	0	0	0	0	0	0	0	25	1417
374.5	2	0	15449	0	0	0	0	0	0	0	423	896
375.5	2	0	12369	0	0	0	0	0	0	0	1456	559
376.5	2	0	9855	0	0	0	0	0	0	0	3931	344
377.5	2	0	7814	0	0	0	0	0	0	0	4100	209
378.5	2	0	6166	0	0	0	0	0	0	0	4308	125
379.5	2	0	4842	0	0	0	0	0	0	0	4561	74
380.5	2	0	3784	0	0	0	0	0	0	0	4862	43
381.5	2	0	2944	0	0	0	0	0	0	0	5219	25
382.5	2	0	2279	0	0	0	0	0	0	0	5638	14
383.5	2	0	1756	0	0	0	0	0	0	0	6129	8
384.5	2	0	1346	0	0	0	0	0	0	0	6703	4
385.5	2	0	1028	0	0	0	0	0	0	0	7372	2
386.5	2	0	781	0	0	0	0	0	0	0	8152	1
387.5	2	0	590	0	0	0	0	0	0	0	9060	0
388.5	1	0	444	0	0	0	0	0	0	0	10116	0
389.5	1	0	333	0	0	0	0	0	0	0	11346	0
390.5	1	0	248	0	0	0	0	0	0	0	12776	0
391.5	1	0	184	0	0	0	0	0	0	0	14442	0
392.5	1	0	136	0	0	0	0	0	0	0	16380	0
393.5	1	0	100	0	0	0	0	0	0	0	18636	0
394.5	1	0	73	0	0	0	0	0	0	0	21261	0
395.5	1	0	53	0	0	0	0	0	0	0	24315	0
396.5	1	0	39	0	0	0	0	0	0	0	27867	0
397.5	1	0	28	0	0	0	0	0	0	0	31995	0
398.5	1	0	20	0	0	0	0	0	0	0	36789	0
399.5	1	0	14	0	0	0	0	0	0	0	42349	0
400.5	1	0	10	0	0	0	0	0	0	0	48793	0
401.5	1	0	7	0	0	0	0	0	0	0	56248	0
402.5	1	0	5	0	0	0	0	0	0	0	64859	0
403.5	1	0	4	0	0	0	0	0	0	0	74788	0
404.5	1	0	3	0	0	0	0	0	0	0	86210	0
405.5	1	0	2	0	0	0	0	0	0	0	99321	0
406.5	1	0	1	0	0	0	0	0	0	0	114330	0
407.5	0	0	0	0	0	0	0	0	0	0	131466	0
408.5	0	0	0	0	0	0	0	0	0	0	150970	0
409.5	0	0	0	0	0	0	0	0	0	0	173098	0
410.5	0	0	0	0	0	0	0	0	0	0	198115	0
411.5	0	0	0	0	0	0	0	0	0	0	226294	0
412.5	0	0	0	0	0	0	0	0	0	0	257911	0
413.5	0	0	0	0	0	0	0	0	0	0	293240	0
414.5	0	0	0	0	0	0	0	0	0	0	332546	0
415.5	0	0	0	0	0	0	0	0	0	0	376080	0
416.5	0	0	0	0	0	0	0	0	0	0	424066	0
417.5	0	0	0	0	0	0	0	0	0	0	476699	0
418.5	0	0	0	0	0	0	0	0	0	0	534132	0
419.5	0	0	0	0	0	0	0	0	0	0	596467	0
420.5	0	0	0	0	0	0	0	0	0	0	663746	0
421.5	0	0	0	0	0	0	0	0	0	0	735943	0
422.5	0	0	0	0	0	0	0	0	0	0	812951	0
423.5	0	0	0	0	0	0	0	0	0	0	894580	0
424.5	0	0	0	0	0	0	0	0	0	0	980549	0
425.5	0	0	0	0	0	0	0	0	0	0	1070478	0
426.5	0	0	0	0	0	0	0	0	0	0	1163894	0
427.5	0	0	0	0	0	0	0	0	0	0	1260223	0
428.5	0	0	0	0	0	0	0	0	0	0	1358797	0
429.5	0	0	0	0	0	0	0	0	0	0	1458861	0
430.5	0	0	0	0	0	0	0	0	0	0	1559578	0
431.5	0	0	0	0	0	0	0	0	0	0	1660045	0
432.5	0	0	0	0	0	0	0	0	0	0	1759302	0
433.5	0	0	0	0	0	0	0	0	0	0	1856354	0
434.5	0	0	0	0	0	0	0	0	0	0	1950184	0
435.5	0	0	0	0	0	0	0	0	0	0	2039778	0
436.5	0	0	0	0	0	0	0	0	0	0	2124141	0
437.5	0	0	0	0	0	0	0	0	0	0	2202319	0
438.5	0	0	0	0	0	0	0	0	0	0	2273420	0
439.5	0	0	0	0	0	0	0	0	0	0	2336632	0
440.5	0	0	0	0	0	0	0	0	0	0	2391243	0
441.5	0	0	0	0	0	0	0	0	0	0	2436650	0
442.5	0	0	0	0	0	0	0	0	0	0	2472377	0
443.5	0	0	0	0	0	0	0	0	0	0	2498082	0
444.5	0	0	0	0	0	0	0	0	0	0	2513559	0
445.5	0	0	0	0	0	0	0	0	0	0	2518746	0
446.5	0	0	0	0	0	0	0	0	0	0	2513721	0
447.5	0	0	0	0	0	0	0	0	0	0	2498694	0
448.5	0	0	0	0	0	0	0	0	0	0	2474005	0
449.5	0	0	0	0	0	0	0	0	0	0	2440109	0
450.5	0	0	0	0	0	0	0	0	0	0	2397564	0
451.5	0	0	0	0	0	0	0	0	0	0	2347020	0
452.5	0	0	0	0	0	0	0	0	0	0	2289196	0
453.5	0	0	0	0	0	0	0	0	0	0	2224870	0
454.5	0	0	0	0	0	0	0	0	0	0	2154859	0
455.5	0	0	0	0	0	0	0	0	0	0	2080003	0
456.5	1	0	0	0	0	0	0	0	0	0	2001149	0
457.5	0	0	0	0	0	0	0	0	0	0	1919138	0
458.5	0	0	0	0	0	0	0	0	0	0	1834786	0
459.5	0	0	0	0	0	0	0	0	0	0	1748880	0
460.5	0	0	0	0	0	0	0	0	0	0	1662162	0
461.5	0	0	0	0	0	0	0	0	0	0	1575324	0
462.5	0	0	0	0	0	0	0	0	0	0	1489000	0
463.5	0	0	0	0	0	0	0	0	0	0	1403763	0
464.5	0	0	0	0	0	0	0	0	0	0	1320121	0
465.5	0	0	0	0	0	0	0	0	0	0	1238514	0
466.5	0	0	0	0	0	0	0	0	0	0	1159321	0
467.5	0	0	0	0	0	0	0	0	0	0	1082854	0
468.5	0	0	0	0	0	0	0	0	0	0	1009364	0
469.5	0	0	0	0	0	0	0	0	0	0	939045	0
470.5	0	0	0	0	0	0	0	0	0	0	872037	0
471.5	0	0	0	0	0	0	0	0	0	0	808430	0
472.5	0	0	0	0	0	0	0	0	0	0	748271	0
473.5	0	0	0	0	0	0	0	0	0	0	691566	0
474.5	0	0	0	0	0	0	0	0	0	0	638288	0
475.5	0	0	0	0	0	0	0	0	0	0	588380	0
476.5	0	0	0	0	0	0	0	0	0	0	541760	0
477.5	0	0	0	0	0	0	0	0	0	0	498326	0
478.5	0	0	0	0	0	0	0	0	0	0	457960	0
479.5	0	0	0	0	0	0	0	0	0	0	420531	0
480.5	0	0	0	0	0	0	0	0	0	0	385900	0
481.5	0	0	0	0	0	0	0	0	0	0	353920	0
482.5	0	0	0	0	0	0	0	0	0	0	324445	0
483.5	0	0	0	0	0	0	0	0	0	0	297322	0
484.5	0	0	0	0	0	0	0	0	0	0	272404	0
485.5	0	0	0	0	0	0	0	0	0	0	249545	0
486.5	0	0	0	0	0	0	0	0	0	0	228601	0
487.5	0	0	0	0	0	0	0	0	0	0	209434	0
488.5	0	0	0	0	0	0	0	0	0	0	191913	0
489.5	0	0	0	0	0	0	0	0	0	0	175912	0
490.5	0	0	0	0	0	0	0	0	0	0	161310	0
491.5	0	0	0	0	0	0	0	0	0	0	147996	0
492.5	0	0	0	0	0	0	0	0	0	0	135863	0
493.5	0	0	0	0	0	0	0	0	0	0	124814	0
494.5	0	0	0	0	0	0	0	0	0	0	114755	0
495.5	0	0	0	0	0	0	0	0	0	0	105602	0
496.5	0	0	0	0	0	0	0	0	0	0	97276	0
497.5	0	0	0	0	0	0	0	0	0	0	89703	0
498.5	0	0	0	0	0	0	0	0	0	0	82816	0
499.5	0	0	0	0	0	0	0	0	0	0	76555	0
500.5	0	0	0	0	0	0	0	0	0	0	70861	0

## Sheet: Figure 6
B	Cell Viability (%)
Concentration (ng/mL)	Native Exos			CD9-CD38 Exos			BP-ARC Exos			αCD3-αEGFR Exos			CD9-CD38 Exos + αCD3-αEGFR Exos			BP-ARC Exos + αCD3-αEGFR Exos			CD9-CD38/αCD3-αEGFR Exos			BP-αCD3-αEGFR-ACR Exos
10000	85.71	89.98	90.31	88.34	95.57	87.36	89.66	90.31	92.28	87.03	88.34	87.36	86.43	84.81	85.78	84.49	86.43	87.72	88.05	85.78	78.68	85.14	87.72	90.63
1000	97.21	98.53	94.91	97.21	98.19	93.27	94.91	92.28	97.21	95.57	98.52	100.16	94.83	96.45	96.14	96.45	97.09	98.06	97.42	95.48	89.01	96.75	98.4	93.86
100	97.23	97.88	98.49	99.53	95.89	98.17	99.18	90.31	99.22	99.18	102.13	99.18	96.12	92.89	89.98	93.86	94.18	94.51	94.51	92.57	88.04	97.42	96.12	96.77
10	95.24	100.16	96.22	101.15	95.57	95.89	102.79	98.19	102.79	97.87	100.17	101.79	94.18	92.57	92.89	93.54	94.46	93.9	93.86	93.54	94.51	96.45	101.29	100.32
1	99.51	96.55	95.24	98.19	101.81	99.51	99.51	104.76	101.48	101.83	100.49	101.81	97.74	93.21	93.21	94.51	94.19	97.73	96.77	96.12	90.93	97.74	99.03	95.48
0.1	94.91	102.79	101.81	99.84	99.55	98.47	101.45	99.84	102.46	103.08	101.84	99.51	93.54	96.77	97.73	97.42	97.74	101.62	93.21	97.74	92.25	100	102.54	96.46
0.01	96.88	99.84	100.49	105.42	98.85	101.48	102.13	96.88	101.43	105.42	100.82	98.19	99.68	97.09	96.45	96.77	97.42	99.03	98.38	97.42	89.66	99.35	101.94	98.06
0.001	98.52	102.46	99.18	105.09	102.13	102.46	103.45	101.15	104.44	102.79	99.84	102.46	98.06	97.42	94.51	95.48	98.06	96.12	97.42	100.97	97.74	102.61	102.53	96.78
C	Cell Viability (%)
Concentration (ng/mL)	Native Exos			CD9-CD38 Exos			BP-ARC Exos			αCD3-αEGFR Exos			CD9-CD38 Exos + αCD3-αEGFR Exos			BP-ARC Exos + αCD3-αEGFR Exos			CD9-CD38/αCD3-αEGFR Exos			BP-αCD3-αEGFR-ACR Exos
10000	88.89	92.81	94.77	90.4	92.37	96.52	90.2	92.57	87.8	10.89	6.54	15.25	9.73	18.09	13.23	7.78	11.09	5.45	14.59	10.51	16.54	16.15	6.42	13.81
1000	97.17	95.86	99.35	98.47	98.69	95.86	91.03	94.99	94.12	18.52	13.07	23.75	15.37	17.12	21.4	15.37	17.12	9.14	18.68	16.15	19.26	18.68	21.6	24.32
100	98.45	96.3	98.49	100.44	96.73	96.51	97.6	95.42	96.3	37.04	31.81	33.33	34.63	32.1	29.96	28.02	27.82	30.54	35.6	38.91	30.16	41.44	43.04	42.01
10	100.21	100.23	102.4	98.46	95.87	99.35	98.69	97.18	97.6	74.07	69.93	78	73.74	68.87	70.82	68.87	73.35	75.1	74.9	69.65	67.51	72.57	68.87	63.42
1	95.86	100.87	100	102.83	97.82	101.31	99.13	103.49	95.86	96.3	99.35	97.82	97.08	97.47	98.83	94.94	96.53	99.22	100.19	97.47	94.16	92.8	94.36	96.3
0.1	99.78	97.82	98.47	95.64	96.95	101.09	98.26	94.77	100.65	98.26	100	93.46	93.97	99.81	96.5	100.78	96.49	96.3	99.22	95.33	99.81	97.28	97.86	98.44
0.01	100.65	101.96	97.6	98.92	98.02	98.04	96.28	98.69	97.16	97.17	101.96	101.31	93.58	94.16	92.02	93.58	94.55	96.11	96.13	97.45	98.44	100	97.47	96.11
0.001	102.18	97.6	100.87	98.47	98.69	105.23	98.47	97.61	98.26	96.08	98.91	95.86	96.46	94.18	92.41	96.89	97.47	97.86	98.64	97.28	94.94	97.08	94.36	99.81
D	Cell Viability (%)
Concentration (ng/mL)	Native Exos			CD9-CD38 Exos			BP-ARC Exos			αCD3-αEGFR Exos			CD9-CD38 Exos + αCD3-αEGFR Exos			BP-ARC Exos + αCD3-αEGFR Exos			CD9-CD38/αCD3-αEGFR Exos			BP-αCD3-αEGFR-ACR Exos
10000	88.68	94.34	86.79	84.91	88.21	93.4	86.79	89.62	91.98	15.57	6.13	11.79	8.71	9.5	13.19	14.25	18.21	20.32	21.37	19.26	17.68	13.98	16.09	10.82
1000	92.92	89.62	98.11	97.64	94.81	99.53	99.06	92.92	97.64	23.11	20.75	11.32	10.29	13.72	12.93	7.12	9.5	16.89	15.3	26.91	20.58	20.58	24.01	29.55
100	91.98	103.75	94.34	101.42	103.77	94.34	94.81	99.53	96.7	66.04	60.38	69.34	73.34	64.38	67.28	63.06	67.02	61.48	71.77	78.63	74.93	74.67	68.6	76.78
10	99.06	97.17	101.89	103.3	94.81	104.25	98.58	98.11	99.53	83.96	86.79	88.68	87.07	91.29	88.92	85.49	90.77	86.54	97.36	95.78	92.61	99.21	97.1	92.88
1	104.72	96.7	102.83	98.58	95.75	99.53	103.77	101.44	99.98	86.79	92.92	94.81	95.25	100.26	96.83	94.72	92.61	95.78	99.21	99.47	94.99	94.46	101.32	93.4
0.1	103.3	98.11	102.36	105.66	98.11	104.73	101.42	96.23	96.23	93.4	91.98	94.34	100.53	97.86	99.21	97.63	99.96	94.74	99.74	96.83	104.49	97.89	93.14	102.37
0.01	108.02	95.75	100	103.3	94.34	106.13	97.17	101.42	98.11	94.81	92.45	96.7	98.38	97.89	98.46	97.1	103.69	100	102.13	99.44	95.78	100.26	103.69	95.78
0.001	96.23	101.42	99.53	105.19	102.36	97.64	104.69	100.94	93.4	94.34	99.53	103.77	97.65	100.27	97.61	102.36	103.43	94.77	96.59	99.46	102.36	97.36	96.04	105.54
E	% of CD25+ T cells
	PBS			Native Exos			CD9-CD38 Exos			BP-ARC Exos			αCD3-αEGFR Exos			BP-ARC Exos + αCD3-αEGFR Exos			CD9-CD38/αCD3-αEGFR Exos			BP-αCD3-αEGFR-ARC Exos
MDA-MB-453 (EGFR-)	2.1	3.5	2.7	1.5	1.9	3.6	3.4	3.6	5.1	3.3	4.3	4.8	5.1	4.2	4.7	5.2	5	1.9	4.3	4.6	3.5	2	5	4.1
BT-20 (EGFR+)	3.4	3.2	3	2.9	3	2.5	3.4	3.3	2.7	4.2	3.5	3.9	22.3	21.5	25.6	24.1	23.9	26	24.8	26.4	21.9	23.5	25.7	20.1
MDA-MB-231 (EGFR+)	2.9	3.1	4.2	2.6	2.9	3.7	4.1	4.7	4	4.2	3.5	4.4	31.1	29	35.2	35.4	33.3	34	35.3	36.5	36.2	36.6	34	33.6
F	% of CD69+ T cells
	PBS			Native Exos			CD9-CD38 Exos			BP-ARC Exos			αCD3-αEGFR Exos			BP-ARC Exos + αCD3-αEGFR Exos			CD9-CD38/αCD3-αEGFR Exos			BP-αCD3-αEGFR-ARC Exos
MDA-MB-453	6	7.5	7.9	6.5	7.1	7	7..8	8.6	9.8	7.1	8.1	7.3	10.2	9	9.8	9.7	7.2	6.6	9.9	7.6	7.1	5.3	9.7	7.7
BT-20	6.5	6.7	7.3	7.3	7	6.9	7.1	6.7	7.2	6.5	7.4	7	28.5	30.2	32	35	36	33.4	32.5	35	29	34.5	32.4	33
MDA-MB-231	6.6	6	7.9	8.1	8.5	8.9	8.1	9.1	8.5	8.5	8.1	8.3	37	35.6	30.9	42.2	38.9	39.7	40.7	41.1	41.7	42.2	33.8	39.9

## Sheet: Figure 7
C
Days after the start of treatment	PBS					Native Exos					BP-ARC-Exos					αCD3-αEGFR Exos					BP-ARC-Exos + αCD3-αEGFR Exos					CD9-CD38/αCD3-αEGFR Exos					BP-αCD3-αEGFR-ARC Exos
1	804000	549000	641000	865000	1830000	387000	299000	682000	655000	429000	608000	354000	206000	224000	564000	1080000	106000	206000	202000	1080000	447000	442000	144000	237000	369000	722000	192000	353000	385000	170000	63400	814400	440400	543200	570400	198000	144600
8	1600000	3670000	2670000	3070000	6290000	1220000	1840000	2090000	1530000	1800000	4230000	2380000	1950000	1180000	3340000	3300000	697000	2120000	2500000	3890000	350000	159000	1450000	832000	3110000	1170000	757000	1680000	2130000	1620000	1879000	1500000	696900	216200	4500000	1210000	604200
15	9120000	21700000	18600000	19000000	31300000	7320000	13500000	9550000	9480000	12400000	11700000	10100000	11100000	7050000	11400000	14800000	2690000	6670000	8880000	12300000	3950000	3160000	7580000	1880000	7670000	5950000	4710000	5190000	6900000	6480000	9462000	451900	288400	559000	1302000	276700	173300
21	2040000	76700000	60300000	95600000	70400000	39600000	23900000	74500000	63900000	47700000	48400000	60400000	58000000	28200000	66800000	79900000	13900000	28800000	42500000	25100000	17200000	13900000	17700000	15000000	23400000	22900000	21200000	29800000	24600000	16700000	14870000	1620000	452300	1447000	6693000	1810000	7373000
26	87500000	97600000	110000000	165000000	156000000	86500000	119000000	134000000	127000000	111000000	103000000	132000000	99600000	78900000	180000000	130000000	41500000	34700000	93600000	63000000	97900000	72700000	30400000	25700000	56100000	50200000	82600000	41800000	63800000	18500000	5604000	578500	236600	2691000	3620000	1958000	531100
36	97200000	135000000	103000000	171000000	159000000	62100000	149000000	136000000	136000000	127000000	65700000	21400000	113000000	38500000	147000000	128000000	37500000	34200000	91100000	31000000	44000000	60900000	31500000	19200000	47600000	69000000	90000000	38700000	78600000	47900000	5221000	5917000	855300	8282000	4405000	5649000	1140000
48	98300000	171000000	137000000	187000000	223000000	40300000	38100000	204000000	214000000	35400000	108000000	164000000	182000000	111000000	34200000	125000000	15000000	102000000	14700000	46000000	97500000	102000000	65700000	25200000	109000000	80700000	162000000	29900000	69200000	79800000	4497000	524300	115000	3025000	4770000	3827000	1429000
52	69300000	178000000	162000000	178000000	230000000	17500000	107000000	206000000	185000000	185000000	175000000	225000000	204000000	139000000	247000000	110000000	52400000	50200000	103000000	8270000	36000000	107000000	45500000	32400000	98400000	46400000	133000000	44900000	132000000	87400000	3126000	224800	253100	2496000	5876000	2731000	1626000
D	Plasma Calcisum (mg/dL)
	PBS							Native Exos							BP-ARC Exos							αCD3-αEGFR Exos							BP-ARC Exos + αCD3-αEGFR Exos							CD9-CD38/αCD3-αEGFR Exos							BP-αCD3-αEGFR-ARC Exos
	15.1337	17.5174	15.9477	12.1686	15.7151			14.5523	13.9709	14.7267	14.843	17.9244			15.3663	14.843	14.3779	13.7965	16.7616			15.25	10.1337	11.064	14.6686	12.75			17.2267	11.8198	13.564	12.6919	12.5756			13.2151	11.1802	10.5988	16.1221	11.4709			5.94767	4.20349	5.94767	6.81977	8.38954	6.12209	6.81977
E	Plasma TRAcP 5b (ng/mL)
	PBS							Native Exos							BP-ARC Exos							αCD3-αEGFR Exos							BP-ARC Exos + αCD3-αEGFR Exos							CD9-CD38/αCD3-αEGFR Exos							BP-αCD3-αEGFR-ARC Exos
	130.241	97.7108	87.4699	97.7108	116.385			86.2651	90.4819	135.06	88.0723	96.506			100.121	123.615	121.205	102.53	89.2771			77.2289	85.6626	57.9518	73.0121	60.9639			62.7711	77.8313	72.4096	78.4337	87.4699			78.4337	62.7711	79.0361	89.8795	50.7229			31.4458	44.6988	16.988	21.8072	11.5663	26.6265	37.4699
F
	BMD (mg/mm3)
	PBS	Native Exos	BP-ARC Exos	αCD3-αEGFR Exos	BP-ARC Exos + αCD3-αEGFR Exos	CD9-CD38/αCD3-αEGFR Exos	BP-αCD3-αEGFR-ARC Exos
	19.9	22.8042	16.35	72.8035	94.219	63.3	153.9
	31.8	46.99	14.471	53.807	33.1	70.7426	169.218
	14.57	44.3093	39.47	115.635	73.52	43.2341	209
H
	Body weight (g)
		PBS					Native Exos					BP-ARC-Exos					αCD3-αEGFR Exos					BP-ARC-Exos + αCD3-αEGFR Exos					CD9-CD38/αCD3-αEGFR-Exos					BP-αCD3-αEGFR-ARC Exos
	1	15	23	20	20	20	20	18	21	20	20	17	22	22	20	22	19	19	19	20	18	23	20	22	20	19	19	21	17	19	19	20	19	18	18	18	18	20
	3	17	24	21	21	20	22	21	21	20	21	18	22	23	21	21	19	21	20	20	19	23	21	24	21	20	19	22	18	20	19	20	20	19	19	20	17	21
	5	18	24	21	20	20	23	21	22	21	22	18	23	23	22	22	20	22	20	21	20	23	24	24	22	20	20	22	19	20	20	20	19	18	18	20	18	22
	7	17	23	21	20	19	24	21	20	21	22	19	22	22	22	22	20	22	21	20	19	23	22	24	22	20	19	22	20	20	20	20	19	19	19	19	18	22
	10	16	21	20	19	22	24	21	21	21	22	19	22	23	22	21	20	21	20	20	16	22	25	24	22	20	21	22	19	23	20	19	19	19	18	17	17	24
	12	17	21	21	20	19	22	20	20	21	25	18	22	23	21	21	21	21	21	21	19	22	22	24	22	20	20	21	19	20	20	19	17	18	19	20	17	21
	14	17	22	21	20	19	23	21	21	20	20	17	22	22	22	21	20	20	20	21	19	22	22	23	20	20	19	21	18	20	19	19	18	17	18	19	18	21
	17	16	20	20	19	19	22	20	20	20	21	18	22	22	21	21	22	21	19	20	19	22	22	22	21	20	19	21	18	19	19	20	17	17	19	19	17	21
	19	19	21	20	20	19	22	21	22	20	23	20	20	22	20	20	20	21	21	21	19	21	23	22	22	19	20	22	19	20	22	20	19	20	20	20	16	22
	21	17	22	21	20	20	22	21	20	21	21	19	22	23	22	21	21	22	21	21	20	23	23	23	22	20	21	22	19	21	22	21	18	19	20	20	17	22
	24	18	23	22	20	21	22	21	22	22	22	19	22	24	23	23	21	21	22	21	20	23	24	25	23	21	21	22	20	21	20	21	20	19	20	21	18	22
	26	18	22	21	20	18	21	21	21	20	20	19	21	22	23	21	20	21	22	21	20	21	23	23	22	21	20	22	18	21	20	21	19	19	20	21	17	22
	28	18	22	21	21	20	21	22	22	22	21	19	22	24	23	22	21	22	23	22	20	23	24	24	22	21	21	22	19	22	21	21	20	20	20	22	18	23
	31	18	22	22	22	21	19	20	22	22	21	20	22	23	24	22	21	20	22	22	20	23	24	24	23	21	21	22	19	21	21	21	20	20	21	21	18	23
	33	19	22	21	21	19	19	21	23	22	21	19	23	22	23	22	20	21	20	21	20	22	24	24	22	20	20	22	18	21	21	22	19	21	21	22	17	22
	38	18	22	22	20	21	19	21	23	22	21	20	22	23	24	24	21	22	22	20	20	24	24	24	22	21	22	22	19	22	21	22	20	21	21	22	18	23
	46	19	23	22	20	21	18	21	23	21	22	21	23	24	22	23	21	21	21	21	20	24	23	23	23	21	22	22	19	22	20	22	20	20	20	22	18	22
I
	Creatinine
		PBS							Native Exos						BP-ARC-Exos							αCD3-αEGFR Exos						BP-ARC-Exos + αCD3-αEGFR Exos								CD9-CD38/αCD3-αEGFR-Exos						BP-αCD3-αEGFR-ARC Exos
		16.5816	25.2688	18.2105	21.4681	22.0111			25.8117	22.554	14.9528	20.9252	27.9835			24.1829	21.4681	22.554	24.7258	17.6675			20.3822	17.1245	29.0694	18.7534	25.8117			20.3822	14.4098	22.0111	27.9835	21.4681			24.1829	22.554	20.3822	29.6123	21.4681			27.4406	25.2688	20.9252	19.8393	20.9252	24.7258
J
	ALT
		PBS							Native Exos						BP-ARC-Exos							αCD3-αEGFR Exos						BP-ARC-Exos + αCD3-αEGFR Exos								CD9-CD38/αCD3-αEGFR-Exos						BP-αCD3-αEGFR-ARC Exos
		39.2963	32.4444	48.3704	40.7778	30.2222			44.1111	53.9259	30.2222	38.1852	31.3333			32.0741	46.3333	44.8518	33.1852	40.2222			46.7037	39.6667	31.3333	30.7778	39.8518			40.037	38.1852	35.037	36.3333	39.6667			40.963	32.6296	47.0741	45.2222	36.8889			48.7407	37.8148	39.2963	42.6296	38.7407	45.2222
K
	CD3 Tcells
	PBS	Native Exos	BP-ARC-Exos	αCD3-αEGFR Exos	BP-ARC-Exos + αCD3-αEGFR Exos	CD9-CD38/αCD3-αEGFR-Exos	BP-αCD3-αEGFR-ARC Exos
	1	1	2	7	6	3	12
	2	0	2	4	4	2	10
	1	1	1	8	3	5	21
	4	1	3	4	3	2	11
	0	0	6	5	5	3	23
	3	0	0	12	6	3	15
	3	0	0	8	7	6	16
	4	2	3	10	4	4	13
	4	3	2	3	7	4	17
	3	5	0	2	3	7	14
	4	3	0	2	2	7	16
	2	2	1	5	7	6	18
	2	0	2	0	4	5	15
	1	4	1	6	3	4	22
	0	3	0	4	3	3	20
	2	0	2	5	2	4	23
	3	2	1	0	3	3	11
	2	0	0	10	5	5	18
	2	3	0	13	3	3	22
	3	0	0	5	4	5	19
	3	0	0	9	4	8	25
	2	1	0	3	5	7	16
	2	3	0	7	3	9	26
	1	2	0	6	3	4	19
	0	2	0	3	3	7	11
	0	2	0	3	5	5	14
	0	2	2	9	4	4	19
	0	1	2	6	3	5	24
	0	5	2	8	0	6	22
	2	0	0	7	3	7	28
	3	1	0	4	3	1	27
	1	3	2	1	10	6	14
	2	2	0	1	4	4	19
	0	2	2	1	2	7	25
	0	0	2	1	3	4	17
	1	0	4	1	6	3	18
	0	0	1	1	2	2	23
	0	2	0	0	7	6	18
	2	1	2	0	6	8	19
	0	1	0	0	7	6	13
[truncated: 1 more columns]

## Sheet: Figure 8
D	Luminescence
	PBS						CD9-CD38/αCD3-αEGFR Exos						BP-αCD3-αEGFR-ARC Exos
Heart	115.8	5338	1671	453	7418		6214	63.8	8168	73710	4946		770.2	910	309	200	316	686
Kidney	1133	9088	35290	100	8856		73550	8116	12370	2249000	167500		721	976	345	349	642	1293
Lung	71440	724400	1155000	54620	4584000		543000	2809	313600	104600	6007000		480	745	144	2514	216	1036
Liver	506300	8507000	1900000	2438	647900		834500	12200	2056000	1251000	1379000		29	1226	1813	1308	1141	2917
Spleen	79.2	25300	9374	318	2449		1325	350	4351	8653	9673		546	731	1027	17020	642	703
Brain	1375	26400	194300	89	40700		9020	2115	5746	129400	102500		222	324	1727	3838	783	1145
Right hindlimb	1283000	3510000	651300	326800	1220000		322300	141200	718200	84340	296400		3186	15900	37360	83620	39300	22020
E
Percentage of organ metastasis
	PBS	CD9-CD38/αCD3-αEGFR Exos	BP-αCD3-αEGFR-ARC Exos
Heart	40	60	0
Kidney	20	80	0
Lung	100	80	0
Liver	80	100	16.67
Spleen	40	40	16.67
Brain	60	60	0
Right hindlimb	100	80	0

## Sheet: Supplementary Figure 1
a								b						C
Size (nm)		CD38-PDGFR Exos						Quantification of CD38 levels by NGD+ assay
0.5	0	0	0	0	0	0		CD38-PDGFR Exos	CD9-CD38 Exos
1.5	0	0	0	0	0	0		194.841	1397.29
2.5	0	0	0	0	0	0		164.581	1415.45
3.5	0	0	0	0	0	0		141.111	1297.44
4.5	0	0	0	0	0	0
5.5	0	0	0	0	0	0
6.5	0	0	0	0	0	0
7.5	0	0	0	0	0	0
8.5	0	0	0	0	0	0		d
9.5	0	0	0	0	0	0		Quantification of CD38 levels by western blot with anti-CD38 antibody
10.5	0	0	0	0	0	0		Native Exos	CD38-PDGFR Exos	CD9-CD38 Exos
11.5	0	0	0	0	0	0		67	199	1093
12.5	0	0	0	0	0	0		87	242	1430
13.5	0	0	0	0	0	0		88	146	1122
14.5	0	0	0	0	0	0
15.5	0	0	0	0	0	0
16.5	0	0	0	0	0	0
17.5	0	0	0	0	0	0
18.5	0	0	0	0	0	0		e
19.5	0	0	0	0	0	0		Quantification of CD38 levels by ELISA with anti-CD38 antibody
20.5	0	0	0	0	0	0		Native Exos	CD38-PDGFR Exos	CD9-CD38 Exos
21.5	0	0	0	0	0	0		52.919	228.751	1090.33
22.5	0	0	0	0	0	0		45.2605	161.833	1191.34
23.5	0	0	0	0	0	0		60.5147	171.751	1213.56
24.5	0	0	0	0	0	0
25.5	0	0	0	0	0	0
26.5	0	0	0	0	0	0
27.5	0	0	0	0	0	0
28.5	0	0	0	0	0	0
29.5	0	0	0	0	0	0
30.5	0	0	0	0	0	0
31.5	0	0	0	0	0	0
32.5	0	0	0	0	0	0
33.5	0	0	0	0	0	0
34.5	0	0	0	0	0	0
35.5	0	0	0	0	0	0
36.5	0	0	0	0	0	0
37.5	0	0	0	0	0	0
38.5	0	0	0	0	0	0
39.5	0	0	0	0	0	0
40.5	0	0	0	0	0	0
41.5	0	0	0	0	0	0
42.5	0	0	0	0	0	0
43.5	0	0	0	0	0	0
44.5	0	0	0	0	0	0
45.5	0	0	0	0	0	0
46.5	0	0	0	0	0	0
47.5	0	0	0	0	0	0
48.5	0	0	0	0	0	0
49.5	0	0	0	0	0	0
50.5	0	0	0	0	0	0
51.5	0	0	0	0	0	0
52.5	0	0	0	0	0	0
53.5	0	0	0	0	0	0
54.5	0	0	0	0	0	0
55.5	0	0	0	0	0	0
56.5	0	0	0	0	0	0
57.5	0	0	0	0	0	0
58.5	0	0	0	0	0	0
59.5	0	0	0	0	0	0
60.5	0	0	0	0	0	0
61.5	0	0	0	0	0	0
62.5	0	0	0	0	0	0
63.5	0	0	0	0	0	0
64.5	3	0	1	0	0	0
65.5	25	0	6	0	0	0
66.5	149	2	27	0	0	0
67.5	711	10	109	0	0	0
68.5	2753	46	406	0	2	0
69.5	8836	191	1407	0	11	0
70.5	24079	723	4538	0	51	1
71.5	57095	2485	13614	0	215	4
72.5	120649	7734	37969	0	802	16
73.5	232423	21817	98388	0	2652	55
74.5	416709	55874	236723	0	7828	167
75.5	707865	130412	528575	0	20779	464
76.5	1156043	278949	1095098	2	50017	1188
77.5	1835235	550700	2105752	11	110176	2829
78.5	2853129	1011803	3761906	76	224213	6331
79.5	4378981	1745866	6250000	455	425607	13416
80.5	6568471	2855611	9713376	2456	760671	27113
81.5	9713376	4458599	14132166	11788	1291284	52578
82.5	14092357	6727707	19386943	49978	2098358	98327
83.5	19984076	9872611	25238854	186002	3286004	178046
84.5	27627389	14092357	31369427	605639	4976115	313136
85.5	37062102	19705414	37579618	1724681	7364650	536100
86.5	48168790	26950637	43789809	4299363	10589172	894779
87.5	60907643	36226115	49761146	9474522	14928344	1457153
88.5	74442675	47770701	55732484	18590764	20581210	2316089
89.5	87977707	61305732	62500000	32762739	27786624	3592994
90.5	101512739	77229299	69665605	52547771	36743631	5453822
91.5	114251592	95143312	78423567	77627389	47770701	8041401
92.5	125796178	114251592	88773885	107085987	60509554	11584395
93.5	135748408	134156051	101910828	139331210	75238854	16242038
94.5	144904459	154458599	118232484	173566879	91958599	22292994
95.5	152866242	175159236	138933121	208598726	109872611	29856688
96.5	160429936	195063694	164808917	244426752	129378981	39092357
97.5	167993631	215366242	196656051	281050955	149283439	50159236
98.5	176353503	235270701	235668790	318471338	169585987	62898089
99.5	185907643	255971338	282643312	357085987	189888535	78025478
100.5	197054140	277468153	337181529	396496815	209792994	94745223
101.5	210589172	300557325	398089172	437898089	229299363	113455414
102.5	227707006	325636943	465764331	477707006	248009554	134554140
103.5	248407643	353105096	537420382	517515924	265923567	157643312
104.5	273885350	382961783	609076433	557324841	283837580	183121019
105.5	304936306	414012739	676751592	589171975	301353503	210191083
106.5	341162420	449840764	732484076	621019108	319267516	239251592
107.5	383757962	485668790	780254777	640923567	337579618	269904459
108.5	433917197	525477707	812101911	652866242	356687898	301353503
109.5	485668790	561305732	828025478	656847134	376592357	332802548
110.5	541401274	597133758	824044586	648885350	397691083	363853503
111.5	601114650	632961783	808121019	636942675	417993631	392914013
112.5	656847134	660828025	780254777	613057325	441878981	417993631
113.5	704617834	680732484	740445860	585191083	465764331	445859873
114.5	744426752	696656051	696656051	553343949	489649682	465764331
115.5	784235669	700636943	597133758	481687898	533439490	497611465
116.5	764331210	668789809	505573248	410031847	565286624	521496815
117.5	692675159	609076433	425955414	349124204	589171975	537420382
118.5	593152866	529458599	361066879	299761146	589171975	557324841
119.5	493630573	453821656	312898089	262738854	577229299	573248408
120.5	410031847	377786624	277866242	236464968	549363057	589171975
121.5	343152866	313296178	254378981	220541401	505573248	601114650
122.5	297770701	260350318	239649682	212579618	461783439	593152866
123.5	269506369	217754777	232484076	211783439	410031847	573248408
124.5	254378981	184315287	230891720	216958599	364251592	529458599
125.5	249601911	148089172	234474522	232484076	300955414	445859873
126.5	253980892	130971338	238057325	245222930	265127389	379777070
127.5	261146497	118630573	240843949	256767516	234872611	318471338
128.5	267515924	110270701	240047771	263933121	210589172	264331210
129.5	270700637	105095541	235270701	264729299	191082803	219347134
130.5	268312102	102707006	225318471	257563694	175955414	183917197
131.5	259554140	103105096	211385350	243630573	164410828	157245223
132.5	244824841	105493631	194267516	224522293	156449045	137738854
133.5	225716561	110270701	176353503	203025478	151273885	124601911
134.5	215366242	113057325	167197452	191878981	149283439	120222930
135.5	193471338	120222930	150079618	170780255	146496815	114251592
136.5	182722930	124203822	142117834	160828025	145302548	113057325
137.5	162420382	132961783	127786624	143710191	144108280	112659236
138.5	152866242	137738854	121815287	136146497	143312102	113455414
139.5	135748408	146496815	111066879	123805732	141321656	117436306
140.5	128184713	150477707	106289809	118630573	140127389	120222930
141.5	115047771	158041401	98726115	110668790	136942675	126194268
142.5	109474522	161226115	95143312	107484076	134952229	129777070
143.5	99522293	165605096	89570064	102707006	129378981	136146497
144.5	95143312	167197452	87181529	100716561	125796178	138933121
145.5	87977707	167993631	82404459	97929936	118232484	142914013
146.5	84792994	167197452	80015924	96735669	113853503	143710191
147.5	78821656	164012739	75238854	94347134	104299363	142914013
148.5	76433121	161226115	72850318	93152866	99522293	140923567
149.5	71656051	154060510	67675159	90764331	89570064	134554140
150.5	69267516	149681529	64888535	89171975	84792994	129777070
151.5	65286624	139331210	59315287	85589172	75238854	118630573
152.5	63296178	133757962	56130573	83598726	70859873	112261146
153.5	59315287	121815287	50557325	79617834	62500000	98726115
154.5	57722930	115445860	47770701	77229299	58519108	91958599
155.5	54140127	102707006	42197452	72452229	51353503	78423567
156.5	52547771	96337580	39570064	70063694	48168790	72452229
157.5	49363057	83996815	34912420	65684713	42595541	61305732
158.5	47770701	78025478	32802548	63296178	39808917	56130573
159.5	44984076	66480892	29140127	59713376	35270701	47372611
160.5	43789809	61305732	27547771	57722930	33280255	43789809
161.5	41799363	51353503	24880573	54936306	29697452	37500000
162.5	40605096	46974522	23805732	53742038	28105096	34912420
163.5	39092357	39052548	22014331	51751592	25358280	30692675
164.5	38415605	35549363	21297771	51353503	24124204	28980892
165.5	37221338	29418790	20222930	50159236	22014331	26273885
166.5	36703822	26791401	19824841	49761146	21058917	25199045
167.5	35788217	22292994	19307325	49363057	19426752	23606688
168.5	35350318	20382166	19108280	49363057	18750000	23009554
169.5	34434713	17197452	18909236	48964968	17515924	22133758
170.5	33917197	15883758	18869427	48964968	16958599	21855096
171.5	32643312	13694268	18829618	48964968	16082803	21496815
172.5	31847134	12818471	18829618	48964968	15684713	21377389
173.5	30891720	12062102	18789809	48566879	15366242	21337580
174.5	29777070	11385350	18710191	48566879	15087580	21257962
175.5	28542994	10828025	18590764	48168790	14808917	21218153
176.5	27109873	10350318	18431529	47770701	14609873	21178344
177.5	25517516	9952229	18232484	47372611	14450637	21098726
178.5	23765924	9633758	17953822	46974522	14291401	21019108
179.5	21894904	9355096	17595541	46576433	14211783	20859873
180.5	19904459	9156051	17197452	45780255	14132166	20660828
181.5	17874204	9036624	16679936	45382166	14092357	20421975
182.5	15804140	8917197	16122611	44585987	14092357	20103503
183.5	13773885	8877389	15485669	43789809	14132166	19705414
184.5	11783439	8837580	14808917	42595541	14211783	19227707
185.5	9912420	8837580	14092357	41799363	14331210	18710191
186.5	8200637	8877389	13296178	41003185	14450637	18073248
187.5	6648089	8917197	12500000	39808917	14609873	17396497
188.5	5254777	8996815	11703822	38734076	14808917	16640127
189.5	4100318	9076433	10867834	37619427	15047771	15843949
190.5	3111031	9116242	10071656	36464968	15326433	15007962
191.5	2311925	9156051	9275478	35230892	15644904	14132166
192.5	1678404	9195860	8519108	33996815	15963376	13216561
193.5	1189586	9195860	7762739	32722930	16321656	12300955
194.5	822647	9116242	7085987	31369427	16719745	11385350
195.5	554769	9036624	6449045	29976115	17117834	10509554
196.5	364646	8877389	5812102	28503185	17555732	9633758
197.5	233502	8678344	5254777	26990446	17993631	8757962
198.5	145608	8359873	4777070	25437898	18471338	7961783
199.5	88387	8001592	4299363	23805732	18949045	7205414
200.5	52210	7603503	3877230	22133758	19426752	6449045
201.5	30002	7125796	3498743	20421975	19904459	5772293
202.5	16767	6608280	3159664	18670382	20342357	5175159
203.5	9111	6011146	2857085	16918790	20780255	4578025
204.5	4813	5414013	2587989	15167197	21218153	4060510
205.5	2471	4816879	2349354	13455414	21576433	3575406
206.5	1233	4219745	2138235	11783439	21894904	3142176
207.5	598	3636765	1951819	10151274	22133758	2752578
208.5	282	3084325	1787469	8638535	22332803	2403851
209.5	129	2573428	1642741	7205414	22452229	2093048
210.5	57	2111723	1515400	5931529	22452229	1817145
211.5	25	1703862	1403417	4777070	22372611	1573122
212.5	10	1351564	1304967	3789652	22173567	1358031
213.5	4	1053923	1218414	2937107	21894904	1169047
214.5	2	807884	1142303	2227103	21536624	1003499
215.5	1	608820	1075338	1650407	21019108	858896
216.5	0	451119	1016372	1194038	20461783	732940
217.5	0	328738	964388	842534	19785032	623522
218.5	0	235664	918486	579275	19028662	528730
219.5	0	166256	877867	387723	18192675	446832
220.5	0	115475	841822	252426	17316879	376276
221.5	0	79003	809719	159730	16401274	315669
222.5	0	53269	780995	98169	15406051	263769
223.5	0	35421	755149	58563	14450637	219473
224.5	0	23243	731729	33892	13455414	181800
225.5	0	15062	710334	19019	12500000	149882
226.5	0	9647	690602	10345	11544586	122950
227.5	0	6112	672213	5452	10628981	100324
228.5	0	3833	654882	2784	9753185	81407
229.5	0	2382	638357	1377	8917197	65671
230.5	0	1468	622423	659	8160828	52652
231.5	0	899	606895	306	7404459	41942
232.5	0	547	591618	138	6727707	33188
233.5	0	331	576471	60	6130573	26078
234.5	0	199	561361	25	5533439	20342
235.5	0	120	546224	10	5015924	15750
236.5	0	72	531024	4	4538217	12100
237.5	0	43	515751	2	4140127	9221
238.5	0	26	500418	1	3745616	6970
239.5	0	15	485057	0	3404760	5225
240.5	0	9	469722	0	3100393	3882
241.5	0	6	454476	0	2829169	2860
242.5	0	3	439398	0	2587848	2088
243.5	0	2	424572	0	2373346	1511
244.5	0	1	410089	0	2182771	1083
245.5	0	1	396038	0	2013433	769
246.5	0	0	382512	0	1862858	541
247.5	0	0	369598	0	1728783	377
248.5	0	0	357379	0	1609148	261
249.5	0	0	345933	0	1502087	178
250.5	0	0	335334	0	1405911	121
251.5	0	0	325648	0	1319097	81
252.5	0	0	316937	0	1240270	54
253.5	0	0	309257	0	1168190	36
254.5	0	0	302663	0	1101746	23
255.5	0	0	297208	0	1039936	15
256.5	0	0	292947	0	981870	10
257.5	0	0	289935	0	926758	6
258.5	0	0	288235	0	873913	4
259.5	0	0	287916	0	822746	2
260.5	0	0	289056	0	772770	1
261.5	0	0	291748	0	723604	1
262.5	0	0	296101	0	674971	1
263.5	0	0	302241	0	626703	0
264.5	0	0	310317	0	578741	0
265.5	0	0	320504	0	531131	0
266.5	0	0	333005	0	484017	0
267.5	0	0	348054	0	437631	0
268.5	0	0	365922	0	392278	0
269.5	0	0	386919	0	348313	0
270.5	0	0	411395	0	306122	0
271.5	0	0	439743	0	266094	0
272.5	0	0	472398	0	228593	0
273.5	0	0	509837	0	193939	0
274.5	0	0	552577	0	162381	0
275.5	0	0	601161	0	134085	0
276.5	0	0	656151	0	109124	0
277.5	0	0	718109	0	87477	0
278.5	0	0	787572	0	69031	0
279.5	0	0	865020	0	53597	0
280.5	0	0	950833	0	40922	0
281.5	0	0	1045246	0	30711	0
282.5	0	0	1148282	0	22645	0
283.5	0	0	1259695	0	16398	0
284.5	0	0	1378892	0	11658	0
285.5	0	0	1504865	0	8134	0
286.5	0	0	1636126	0	5569	0
287.5	0	0	1770653	0	3740	0
288.5	0	0	1905865	0	2463	0
289.5	0	0	2038619	0	1591	0
290.5	0	0	2165261	0	1007	0
291.5	0	0	2281718	0	625	0
292.5	0	0	2383650	0	381	0
293.5	0	0	2466654	0	227	0
294.5	0	0	2526513	0	133	0
295.5	0	0	2559483	0	76	0
296.5	0	0	2562583	0	43	0
297.5	0	0	2533875	0	24	0
298.5	0	0	2472692	0	13	0
299.5	0	0	2379791	0	7	0
300.5	0	0	2257397	0	4	0
301.5	0	0	2109141	0	2	0
302.5	0	0	1939861	0	1	0
303.5	0	0	1755310	0	0	0
304.5	0	0	1561772	0	0	0
305.5	0	0	1365641	0	0	0
306.5	0	0	1172996	0	0	0
307.5	0	0	989227	0	0	0
308.5	0	0	818738	0	0	0
309.5	0	0	664761	0	0	0
310.5	0	0	529287	0	0	0
311.5	0	0	413112	0	0	0
312.5	0	0	315973	0	0	0
313.5	0	0	236760	0	0	0
314.5	0	0	173747	0	0	0
315.5	0	0	124845	0	0	0
316.5	0	0	87814	0	0	0
317.5	0	0	60452	0	0	0
318.5	0	0	40722	0	0	0
319.5	0	0	26838	0	0	0
320.5	0	0	17303	0	0	0
321.5	0	0	10911	0	0	0
322.5	0	0	6729	0	0	0
323.5	0	0	4059	0	0	0
324.5	0	0	2394	0	0	0
325.5	0	0	1380	0	0	0
326.5	0	0	779	0	0	0
327.5	0	0	429	0	0	0
328.5	0	0	231	0	0	0
329.5	0	0	122	0	0	0
330.5	0	0	63	0	0	0
331.5	0	0	32	0	0	0
332.5	0	0	16	0	0	0
333.5	0	0	8	0	0	0
334.5	0	0	4	0	0	0
335.5	0	0	2	0	0	0
336.5	0	0	1	0	0	0
337.5	0	0	0	0	0	0
338.5	0	0	0	0	0	0
339.5	0	0	0	0	0	0
340.5	0	0	0	0	0	0
341.5	0	0	0	0	0	0
342.5	0	0	0	0	0	0
343.5	0	0	0	0	0	0
344.5	0	0	0	0	0	0
345.5	0	0	0	0	0	0
346.5	0	0	0	0	0	0
347.5	0	0	0	0	0	0
348.5	0	0	0	0	0	0
349.5	0	0	0	0	0	0
350.5	0	0	0	0	0	0
351.5	0	0	0	0	0	0
352.5	0	0	0	0	0	0
353.5	0	0	0	0	0	0
354.5	0	0	0	0	0	0
355.5	0	0	0	0	0	0
356.5	0	0	0	0	0	0
357.5	0	0	0	0	0	0
358.5	0	0	0	0	0	0
359.5	0	0	0	0	0	0
360.5	0	0	0	0	0	0
361.5	0	0	0	0	0	0
362.5	0	0	0	0	0	0
363.5	0	0	0	0	0	0
364.5	0	0	0	0	0	0
365.5	0	0	0	0	0	0
366.5	0	0	0	0	0	0
367.5	0	0	0	0	0	0
368.5	0	0	0	0	0	0
369.5	0	0	0	0	0	0
370.5	0	0	0	0	0	0
371.5	0	0	0	0	0	0
372.5	0	0	0	0	0	0
373.5	0	0	0	0	0	0
374.5	0	0	0	0	0	0
375.5	0	0	0	0	0	0
376.5	0	0	0	0	0	0
377.5	0	0	0	0	0	0
378.5	0	0	0	0	0	0
379.5	0	0	0	0	0	0
380.5	0	0	0	0	0	0
381.5	0	0	0	0	0	0
382.5	0	0	0	0	0	0
383.5	0	0	0	0	0	0
384.5	0	0	0	0	0	0
385.5	0	0	0	0	0	0
386.5	0	0	0	0	0	0
387.5	0	0	0	0	0	0
388.5	0	0	0	0	0	0
389.5	0	0	0	0	0	0
390.5	0	0	0	0	0	0
391.5	0	0	0	0	0	0
392.5	0	0	0	0	0	0
393.5	0	0	0	0	0	0
394.5	0	0	0	0	0	0
395.5	0	0	0	0	0	0
396.5	0	0	0	0	0	0
397.5	0	0	0	0	0	0
398.5	0	0	0	0	0	0
399.5	0	0	0	0	0	0
400.5	0	0	0	0	0	0
401.5	0	0	0	0	0	0
402.5	0	0	0	0	0	0
403.5	0	0	0	0	0	0
404.5	0	0	0	0	0	0
405.5	0	0	0	0	0	0
406.5	0	0	0	0	0	0
407.5	0	0	0	0	0	0
408.5	0	0	0	0	0	0
409.5	0	0	0	0	0	0
410.5	0	0	0	0	0	0
411.5	0	0	0	0	0	0
412.5	0	0	0	0	0	0
413.5	0	0	0	0	0	0
414.5	0	0	0	0	0	0
415.5	0	0	0	0	0	0
416.5	0	0	0	0	0	0
417.5	0	0	0	0	0	0
418.5	0	0	0	0	0	0
419.5	0	0	0	0	0	0
420.5	0	0	0	0	0	0
421.5	0	0	0	0	0	0
422.5	0	0	0	0	0	0
423.5	0	0	0	0	0	0
424.5	0	0	0	0	0	0
425.5	0	0	0	0	0	0
426.5	0	0	0	0	0	0
427.5	0	0	0	0	0	0
428.5	0	0	0	0	0	0
429.5	0	0	0	0	0	0
430.5	0	0	0	0	0	0
431.5	0	0	0	0	0	0
432.5	0	0	0	0	0	0
433.5	0	0	0	0	0	0
434.5	0	0	0	0	0	0
435.5	0	0	0	0	0	0
436.5	0	0	0	0	0	0
437.5	0	0	0	0	0	0
438.5	0	0	0	0	0	0
439.5	0	0	0	0	0	0
440.5	0	0	0	0	0	0
441.5	0	0	0	0	0	0
442.5	0	0	0	0	0	0
443.5	0	0	0	0	0	0
444.5	0	0	0	0	0	0
445.5	0	0	0	0	0	0
446.5	0	0	0	0	0	0
447.5	0	0	0	0	0	0
448.5	0	0	0	0	0	0
449.5	0	0	0	0	0	0
450.5	0	0	0	0	0	0
451.5	0	0	0	0	0	0
452.5	0	0	0	0	0	0
453.5	0	0	0	0	0	0
454.5	0	0	0	0	0	0
455.5	0	0	0	0	0	0
456.5	0	0	0	0	0	0
457.5	0	0	0	0	0	0
458.5	0	0	0	0	0	0
459.5	0	0	0	0	0	0
460.5	0	0	0	0	0	0
461.5	0	0	0	0	0	0
462.5	0	0	0	0	0	0
463.5	0	0	0	0	0	0
464.5	0	0	0	0	0	0
465.5	0	0	0	0	0	0
466.5	0	0	0	0	0	0
467.5	0	0	0	0	0	0
468.5	0	0	0	0	0	0
469.5	0	0	0	0	0	0
470.5	0	0	0	0	0	0
471.5	0	0	0	0	0	0
472.5	0	0	0	0	0	0
473.5	0	0	0	0	0	0
474.5	0	0	0	0	0	0
475.5	0	0	0	0	0	0
476.5	0	0	0	0	0	0
477.5	0	0	0	0	0	0
478.5	0	0	0	0	0	0
479.5	0	0	0	0	0	0
480.5	0	0	0	0	0	0
481.5	0	0	0	0	0	0
482.5	0	0	0	0	0	0
483.5	0	0	0	0	0	0
484.5	0	0	0	0	0	0
485.5	0	0	0	0	0	0
486.5	0	0	0	0	0	0
487.5	0	0	0	0	0	0
488.5	0	0	0	0	0	0
489.5	0	0	0	0	0	0
490.5	0	0	0	0	0	0
491.5	0	0	0	0	0	0
492.5	0	0	0	0	0	0
493.5	0	0	0	0	0	0
494.5	0	0	0	0	0	0
495.5	0	0	0	0	0	0
496.5	0	0	0	0	0	0
497.5	0	0	0	0	0	0
498.5	0	0	0	0	0	0
499.5	0	0	0	0	0	0
500.5	0	0	0	0	0	0

## Sheet: Supplementary Figure 2
	a	b	c	d		e
Retention Time	Nicotinamide	ADPR	NAD+	Standards		Time (Sec)	CD9-CD38 Exos + 2'-Cl-araNAD+-N3			CD9-CD38 Exos + PBS
0.002	0	0	0	0		0	0	0	0	0	0	0
0.018	0	2e-06	1e-06	2e-06		30	-3	7	5	359	328	255
0.035	1e-06	1.4e-05	1.3e-05	1.6e-05		60	-36	12	8	727	679	480
0.052	7e-06	4e-05	4.1e-05	3.7e-05		90	10	9	3	1103	974	691
0.068	1.5e-05	7e-05	8.7e-05	4.9e-05		120	-28	34	8	1403	1278	930
0.085	1.9e-05	0.0001	0.00014	5.9e-05		150	8	25	19	1825	1515	1235
0.102	1.8e-05	0.000131	0.000182	7.5e-05		180	1	26	-7	2066	1795	1522
0.118	2.3e-05	0.000157	0.000212	8.5e-05		210	-3	41	-14	2427	2068	1730
0.135	3.3e-05	0.000166	0.00024	7.9e-05		240	-15	39	4	2638	2393	1911
0.152	4.4e-05	0.000152	0.000248	5.7e-05		270	22	33	-19	2912	2633	2132
0.168	5.6e-05	0.000106	0.000216	2.2e-05		300	-3	44	1	3166	2828	2268
0.185	7e-05	3.1e-05	0.000146	0		330	-1	29	9	3294	3085	2419
0.202	8.1e-05	0	6.6e-05	0		360	2	23	-16	3478	3274	2526
0.218	8.9e-05	0	0	0		390	27	19	14	3683	3373	2706
0.235	9.1e-05	0	0	0		420	1	32	33	3766	3731	2786
0.252	8.9e-05	0	0	0		450	63	18	18	4177	3901	2914
0.268	8.3e-05	0	0	0		480	12	4	17	4215	4012	3109
0.285	7.3e-05	0	0	0		510	13	1	-6	4148	4201	3271
0.302	6.2e-05	0	0	2.8e-05		540	19	8	10	4322	4186	3366
0.318	4.4e-05	0	0	7.9e-05		570	11	12	-35	4309	4249	3413
0.335	1.9e-05	0	0	0.000143		600	19	43	-2	4202	4375	3518
0.352	0	0	0	0.000217
0.368	0	0	0	0.000296
0.385	0	0	0	0.000375
0.402	0	0	0	0.000452
0.418	0	0	0	0.000518
0.435	0	0	0	0.000569
0.452	0	0	0	0.000604
0.468	0	0	0	0.000624
0.485	0	0	0	0.000629
0.502	0	0	0	0.000619
0.518	0	0	0	0.000599
0.535	0	0	0	0.000572
0.552	0	0	0	0.000538
0.568	0	0	0	0.0005
0.585	0	0	0	0.000458
0.602	0	0	0	0.000415
0.618	0	0	0	0.000371
0.635	0	0	0	0.000329
0.652	0	0	0	0.000288
0.668	0	0	0	0.000245
0.685	0	0	0	0.000199
0.702	0	0	0	0.000157
0.718	0	0	0	0.00012
0.735	0	0	0	8.6e-05
0.752	0	0	0	5.5e-05
0.768	0	0	0	2.5e-05
0.785	0	0	0	0
0.802	0	0	0	0
0.818	0	0	0	0
0.835	0	0	0	0
0.852	0	0	0	0
0.868	0	0	0	0
0.885	0	0	0	0
0.902	0	0	0	0
0.918	0	0	0	0
0.935	0	0	0	0
0.952	0	0	1e-06	0
0.968	0	0	2.2e-05	0
0.985	0	0	4e-05	0
1.002	0	0	5.1e-05	3e-06
1.018	0	0	5.6e-05	2e-05
1.035	0	0	5.4e-05	3.5e-05
1.052	0	0	4.3e-05	5e-05
1.068	0	0	2.7e-05	6.7e-05
1.085	0	0	1.1e-05	8.7e-05
1.102	0	0	0	0.00011
1.118	0	0	0	0.000134
1.135	0	0	0	0.000155
1.152	0	0	0	0.000173
1.168	0	0	0	0.000192
1.185	0	0	0	0.000213
1.202	0	0	0	0.000235
1.218	0	0	0	0.000257
1.235	0	0	0	0.000275
1.252	0	0	0	0.000289
1.268	0	0	0	0.000302
1.285	0	0	0	0.000312
1.302	0	0	0	0.000319
1.318	0	0	0	0.000325
1.335	0	0	0	0.00034
1.352	0	0	0	0.000359
1.368	0	0	0	0.000368
1.385	0	0	0	0.000363
1.402	0	0	0	0.00035
1.418	0	0	0	0.000332
1.435	0	0	0	0.000323
1.452	0	0	0	0.00032
1.468	0	0	0	0.000316
1.485	0	0	0	0.000312
1.502	0	0	0	0.000307
1.518	0	0	0	0.000303
1.535	0	0	0	0.000299
1.552	0	0	0	0.000294
1.568	0	0	0	0.000287
1.585	0	0	0	0.000283
1.602	0	0	0	0.000308
1.618	0	0	0	0.000452
1.635	0	0	0.000256	0.000722
1.652	3.7e-05	0	0.000536	0.000922
1.668	0.000349	0	0.000552	0.001283
1.685	0.000561	0	0.000692	0.00232
1.702	0.001173	0.000107	0.001246	0.003129
1.718	0.002067	0.000743	0.001553	0.00353
1.735	0.002154	0.000608	0.001166	0.008305
1.752	0.001955	0.000108	0.000689	0.024478
1.768	0.004374	0	0.000443	0.04607
1.785	0.01438	0	0.000317	0.051723
1.802	0.034185	0	0.000264	0.036701
1.818	0.052638	0	0.000217	0.019206
1.835	0.052559	0	0.000147	0.010079
1.852	0.034746	0	0.000129	0.006813
1.868	0.016507	0	0.000262	0.005703
1.885	0.007199	0	0.000474	0.005296
1.902	0.004054	0.000196	0.000531	0.005175
1.918	0.003398	0.000354	0.000331	0.005213
1.935	0.003689	0.000172	1.6e-05	0.005367
1.952	0.004062	0	0	0.005643
1.968	0.004146	0	0	0.005857
1.985	0.004115	0	0	0.005744
2.002	0.004171	0	0	0.005477
2.018	0.004143	0	0	0.005463
2.035	0.00377	0	0	0.005603
2.052	0.003121	0	0.000213	0.005423
2.068	0.002481	0	0.000765	0.004767
2.085	0.002026	0.000242	0.001303	0.003868
2.102	0.001805	0.000929	0.001471	0.003008
2.118	0.001951	0.001329	0.001217	0.002341
2.135	0.002579	0.001211	0.000771	0.00188
2.152	0.003415	0.000742	0.000353	0.001571
2.168	0.003864	0.000217	4.3e-05	0.001353
2.185	0.003635	0	0	0.001181
2.202	0.002969	0	0	0.001034
2.218	0.002243	0	0	0.000908
2.235	0.001668	0	0	0.000801
2.252	0.001293	0	0	0.000726
2.268	0.001056	0	0	0.000711
2.285	0.000884	0	0	0.000776
2.302	0.000752	0	0	0.000881
2.318	0.000661	0	0	0.000913
2.335	0.000595	0	0	0.000777
2.352	0.000523	0	0	0.000492
2.368	0.000421	0	0	0.000174
2.385	0.000291	0	0	0
2.402	0.000171	0	0	0
2.418	0.000111	0	0	5.2e-05
2.435	0.000137	0	0	0.000235
2.452	0.000214	0	0	0.0004
2.468	0.000285	0	0	0.000518
2.485	0.00032	0	0	0.000594
2.502	0.000327	0	0	0.000641
2.518	0.000327	0	0	0.000669
2.535	0.000332	0	0	0.000667
2.552	0.000341	0	0	0.000619
2.568	0.000352	0	0	0.000528
2.585	0.000368	0	0	0.000418
2.602	0.000391	0	0	0.000324
2.618	0.000422	0	0	0.000258
2.635	0.000464	0	0	0.000206
2.652	0.000531	0	0	0.000158
2.668	0.000606	0	0	0.000112
2.685	0.000643	0	0	8e-05
2.702	0.000607	0	0	7.3e-05
2.718	0.000506	0	0	9.2e-05
2.735	0.000379	0	0	0.000153
2.752	0.000272	0	0	0.000318
2.768	0.000208	0	0	0.000677
2.785	0.000201	0	4.4e-05	0.001322
2.802	0.000272	0	0.000668	0.002323
2.818	0.000485	0.000204	0.001622	0.003681
2.835	0.000943	0.00121	0.002896	0.005255
2.852	0.001776	0.002574	0.004339	0.006749
2.868	0.003079	0.004128	0.005662	0.007797
2.885	0.004812	0.005528	0.006492	0.008098
2.902	0.006703	0.006351	0.006546	0.007545
2.918	0.008255	0.006309	0.005801	0.006292
2.935	0.008929	0.005447	0.004517	0.00471
2.952	0.008457	0.004134	0.003094	0.003221
2.968	0.007028	0.002822	0.001854	0.002103
2.985	0.005178	0.001779	0.00094	0.001409
3.002	0.003459	0.001013	0.000351	0.001038
3.018	0.00218	0.000423	2.4e-05	0.000872
3.035	0.001375	0	0	0.000851
3.052	0.000924	0	0	0.000985
3.068	0.000684	0	0	0.001292
3.085	0.000566	0	0	0.001736
3.102	0.000568	0	0	0.002217
3.118	0.000773	0	0	0.002789
3.135	0.001365	0.000512	0.000169	0.004248
3.152	0.002655	0.002738	0.00144	0.006714
3.168	0.005181	0.004805	0.003407	0.007209
3.185	0.008895	0.003879	0.003748	0.004694
3.202	0.010701	0.001346	0.002089	0.002211
3.218	0.007964	0	0.000534	0.001037
3.235	0.003781	0	0	0.000494
3.252	0.001449	0	0	0.000205
3.268	0.000615	0	0	7e-05
3.285	0.00031	0	0	2.8e-05
3.302	0.00021	0	0	3.3e-05
3.318	0.000232	0	0	5.1e-05
3.335	0.000326	0	0	6.1e-05
3.352	0.00044	0	0	5.4e-05
3.368	0.000519	0	0	3.4e-05
3.385	0.000532	0	0	1.1e-05
3.402	0.00048	0	0	0
3.418	0.000381	0	0	0
3.435	0.000263	0	0	3.3e-05
3.452	0.00015	0	0	9.1e-05
3.468	5.8e-05	0	0	0.000162
3.485	0	0	0	0.000231
3.502	0	0	0	0.000283
3.518	0	0	0	0.000309
3.535	0	0	0	0.000306
3.552	1.2e-05	0	0	0.00027
3.568	6.6e-05	0	0	0.000207
3.585	0.000133	0	0	0.000133
3.602	0.000204	0	0	5.9e-05
3.618	0.000251	0	0	0
3.635	0.000266	0	0	0
3.652	0.000271	0	0	0
3.668	0.000284	0	0	1.8e-05
3.685	0.000313	0	0	0.000147
3.702	0.000369	0	0	0.000356
3.718	0.000471	0	0	0.000651
3.735	0.000629	0	0	0.001027
3.752	0.000828	0	0	0.001474
3.768	0.001046	0	6.4e-05	0.001989
3.785	0.001255	0	0.000301	0.002597
3.802	0.001423	0.00016	0.00053	0.003366
3.818	0.001528	0.000281	0.000724	0.004427
3.835	0.001576	0.000334	0.00087	0.005975
3.852	0.001599	0.000343	0.000976	0.008267
3.868	0.001652	0.000332	0.001074	0.0116
3.885	0.001806	0.000338	0.001225	0.016283
3.902	0.002151	0.00041	0.001502	0.022595
3.918	0.002803	0.00063	0.001999	0.030756
3.935	0.003907	0.001077	0.002812	0.040886
3.952	0.005649	0.001813	0.004023	0.053012
3.968	0.008266	0.002891	0.005695	0.067084
3.985	0.012029	0.004351	0.007845	0.082998
4.002	0.017234	0.006197	0.010445	0.100611
4.018	0.024161	0.008381	0.013428	0.119753
4.035	0.033031	0.010794	0.016562	0.140252
4.052	0.043972	0.01327	0.019474	0.161963
4.068	0.057027	0.015609	0.021891	0.184764
4.085	0.07215	0.017592	0.023586	0.208556
4.102	0.089227	0.019018	0.024387	0.233258
4.118	0.108114	0.01975	0.024256	0.258795
4.135	0.128642	0.01974	0.023257	0.285093
4.152	0.150639	0.019041	0.021557	0.312097
4.168	0.173946	0.017791	0.019418	0.339768
4.185	0.198432	0.016175	0.017107	0.368068
4.202	0.223983	0.014384	0.01484	0.396975
4.218	0.250516	0.012584	0.012766	0.42647
4.235	0.277951	0.010894	0.010959	0.456507
4.252	0.306205	0.009384	0.009435	0.487051
4.268	0.335226	0.00808	0.008173	0.518096
4.285	0.364984	0.006975	0.007133	0.549603
4.302	0.395451	0.006047	0.006273	0.581527
4.318	0.426613	0.005271	0.005558	0.613794
4.335	0.458446	0.004624	0.00496	0.646249
4.352	0.490916	0.004079	0.004454	0.678634
4.368	0.524013	0.003614	0.004021	0.71044
4.385	0.557728	0.003211	0.003651	0.740542
4.402	0.592037	0.002861	0.003328	0.766067
4.418	0.626927	0.002553	0.003041	0.778682
4.435	0.662364	0.002279	0.002786	0.758119
4.452	0.698267	0.002033	0.002557	0.675128
4.468	0.734571	0.001806	0.002347	0.519469
4.485	0.771558	0.001595	0.002154	0.332911
4.502	0.808935	0.0014	0.001975	0.186234
4.518	0.844257	0.001223	0.001806	0.108334
4.535	0.873775	0.001062	0.001646	0.075965
4.552	0.888417	0.00091	0.001496	0.061652
4.568	0.864659	0.00077	0.001355	0.053416
4.585	0.770559	0.00064	0.001221	0.047606
4.602	0.596465	0.00052	0.001095	0.043024
4.618	0.383105	0.000411	0.000978	0.039182
4.635	0.207472	0.000314	0.000868	0.035846
4.652	0.113106	0.000228	0.00077	0.032887
4.668	0.076827	0.000151	0.000679	0.030231
4.685	0.062185	7.9e-05	0.00059	0.027832
4.702	0.053914	1.2e-05	0.000506	0.025653
4.718	0.048033	0	0.000434	0.023668
4.735	0.043358	0	0.00037	0.021861
4.752	0.039422	0	0.000308	0.020217
4.768	0.03601	0	0.000248	0.018722
4.785	0.033008	0	0.000194	0.017366
4.802	0.030326	0	0.000147	0.016141
4.818	0.027913	0	0.000104	0.015033
4.835	0.025745	0	6.5e-05	0.014029
4.852	0.023792	0	3e-05	0.013124
4.868	0.022013	0	0	0.012311
4.885	0.020399	0	0	0.011579
4.902	0.018957	0	0	0.010917
4.918	0.017665	0	0	0.010323
4.935	0.016493	0	0	0.009791
4.952	0.015424	0	0	0.009312
4.968	0.014458	2.8e-05	0	0.008879
4.985	0.013593	0.000114	0	0.008491
5.002	0.012823	0.000212	0	0.008144
5.018	0.012138	0.000321	0	0.007834
5.035	0.011527	0.000434	0	0.007559
5.052	0.010979	0.000543	0	0.007313
5.068	0.010489	0.00064	0	0.007091
5.085	0.010051	0.000721	0	0.006892
5.102	0.009658	0.000777	0	0.006715
5.118	0.009305	0.000806	0	0.006555
5.135	0.008992	0.000807	0	0.006411
5.152	0.008711	0.000781	0	0.006285
5.168	0.008457	0.000742	0	0.006179
5.185	0.008231	0.000703	0	0.006087
5.202	0.008025	0.000665	0	0.006011
5.218	0.007829	0.000631	0	0.005954
5.235	0.007645	0.000615	0	0.005912
5.252	0.00747	0.000655	0	0.005882
5.268	0.007302	0.000792	0	0.005862
5.285	0.00714	0.001071	0	0.005847
5.302	0.006983	0.001566	0	0.00583
5.318	0.006828	0.002413	0	0.005798
5.335	0.006676	0.003855	0	0.005749
5.352	0.006529	0.006387	0	0.005689
5.368	0.006384	0.011195	0	0.00561
5.385	0.006241	0.021027	0	0.005503
5.402	0.006099	0.040612	0	0.005367
5.418	0.00596	0.074615	0	0.005229
5.435	0.00583	0.123889	0	0.005105
5.452	0.005707	0.184602	0	0.005001
5.468	0.00559	0.251162	0	0.004935
5.485	0.005485	0.317792	0	0.00493
5.502	0.005393	0.376947	0	0.005027
5.518	0.005314	0.420006	0	0.005295
5.535	0.005255	0.442569	0	0.005855
5.552	0.00521	0.447466	0.000107	0.00692
5.568	0.005171	0.441259	0.000313	0.008921
5.585	0.005136	0.429472	0.000622	0.012899
5.602	0.0051	0.41513	0.001091	0.021635
5.618	0.005053	0.399552	0.001806	0.041052
5.635	0.004988	0.383287	0.002896	0.078622
5.652	0.004905	0.36659	0.004549	0.137292
5.668	0.004809	0.349632	0.006995	0.211947
5.685	0.004707	0.332561	0.010471	0.292859
5.702	0.004615	0.315517	0.01513	0.36875
5.718	0.004551	0.298647	0.020911	0.427353
5.735	0.004531	0.282117	0.027429	0.460554
5.752	0.004565	0.266071	0.033954	0.469864
5.768	0.004647	0.250622	0.039567	0.463371
5.785	0.004757	0.23586	0.04342	0.448825
5.802	0.004854	0.221834	0.044975	0.430614
5.818	0.004896	0.208559	0.044149	0.410541
5.835	0.004855	0.196033	0.041297	0.389276
5.852	0.004728	0.184251	0.037051	0.367157
5.868	0.004539	0.173222	0.03213	0.344518
5.885	0.004333	0.162988	0.027185	0.321769
5.902	0.004155	0.153594	0.022687	0.299375
5.918	0.004037	0.145074	0.018899	0.277808
5.935	0.003988	0.137438	0.015891	0.257476
5.952	0.003993	0.13066	0.013603	0.23869
5.968	0.004019	0.124682	0.011903	0.221672
5.985	0.00402	0.119416	0.010645	0.206547
6.002	0.003961	0.114755	0.0097	0.193341
6.018	0.00383	0.110572	0.008977	0.18199
6.035	0.00364	0.106714	0.008416	0.172304
6.052	0.003418	0.10298	0.007981	0.163904
6.068	0.003198	0.099158	0.007641	0.156213
6.085	0.003008	0.095079	0.007367	0.14854
6.102	0.002865	0.090683	0.007129	0.14032
6.118	0.002776	0.086035	0.006901	0.131406
6.135	0.002732	0.081294	0.006673	0.122155
6.152	0.002721	0.076634	0.006444	0.113208
6.168	0.002725	0.072162	0.006212	0.105117
6.185	0.002729	0.067895	0.005972	0.098107
6.202	0.002715	0.063789	0.005705	0.092064
6.218	0.002664	0.05978	0.005392	0.086696
6.235	0.002574	0.055818	0.005023	0.081711
6.252	0.002452	0.051883	0.004614	0.076906
6.268	0.002313	0.047996	0.004193	0.072177
6.285	0.002177	0.044207	0.003792	0.067475
6.302	0.002067	0.040584	0.003438	0.062796
6.318	0.001997	0.037194	0.003147	0.058159
6.335	0.001957	0.034084	0.002921	0.053599
6.352	0.001925	0.031268	0.002753	0.049168
6.368	0.001894	0.028737	0.00262	0.04494
6.385	0.001862	0.026469	0.002499	0.040983
6.402	0.001838	0.024429	0.002374	0.037347
6.418	0.001836	0.022586	0.002242	0.034051
6.435	0.001853	0.020916	0.002106	0.031095
6.452	0.001875	0.0194	0.00199	0.028469
6.468	0.00188	0.01801	0.001919	0.026161
6.485	0.001848	0.01672	0.001909	0.024149
6.502	0.001771	0.015509	0.001953	0.022389
6.518	0.001661	0.014374	0.00202	0.02082
6.535	0.001538	0.013309	0.00206	0.019366
6.552	0.00142	0.012306	0.002021	0.017965
6.568	0.001323	0.011369	0.001886	0.016602
6.585	0.001252	0.010513	0.001676	0.0153
6.602	0.001203	0.009743	0.001431	0.014089
6.618	0.001176	0.009045	0.001192	0.012992
6.635	0.00117	0.00841	0.000983	0.012012
6.652	0.001176	0.007831	0.000813	0.011137
6.668	0.001183	0.007304	0.000681	0.010354
6.685	0.001183	0.006818	0.000577	0.009655
6.702	0.00117	0.006365	0.000489	0.00902
6.718	0.00114	0.005941	0.000412	0.008427
6.735	0.001095	0.005542	0.000344	0.007867
6.752	0.001042	0.005163	0.00028	0.007353
6.768	0.000987	0.004799	0.000219	0.006892
6.785	0.000937	0.00445	0.000169	0.006477
6.802	0.000892	0.004122	0.000131	0.006096
6.818	0.000853	0.003811	9.5e-05	0.005741
6.835	0.000819	0.003517	4.9e-05	0.005412
6.852	0.00079	0.003245	0	0.005105
6.868	0.000765	0.002996	0	0.00482
6.885	0.000742	0.002762	0	0.004552
6.902	0.000721	0.00254	0	0.0043
6.918	0.000708	0.002334	0	0.004063
6.935	0.000699	0.002145	0	0.003839
6.952	0.000691	0.001973	0	0.00363
6.968	0.000684	0.001816	0	0.003441
6.985	0.000677	0.001675	0	0.003275
7.002	0.000666	0.00155	0	0.003134
7.018	0.000651	0.001438	0	0.003018
7.035	0.000638	0.001336	0	0.002927
7.052	0.000626	0.001239	0	0.002856
7.068	0.000612	0.001141	0	0.002796
7.085	0.000602	0.001041	0	0.002737
7.102	0.000595	0.000941	0	0.002674
7.118	0.000591	0.000846	0	0.002604
7.135	0.000593	0.000757	0	0.002529
7.152	0.000603	0.00068	0	0.002452
7.168	0.000623	0.000618	0	0.002373
7.185	0.000664	0.000576	0	0.00229
7.202	0.000729	0.000553	1.2e-05	0.002205
7.218	0.000817	0.00055	4.9e-05	0.00212
7.235	0.000923	0.000565	7.2e-05	0.002027
7.252	0.00103	0.00059	8.1e-05	0.001924
7.268	0.001118	0.000617	8e-05	0.001817
7.285	0.001175	0.000639	6.9e-05	0.001717
7.302	0.001201	0.000646	5e-05	0.001635
7.318	0.001205	0.00064	2.8e-05	0.001574
7.335	0.001199	0.000618	1.2e-05	0.001535
7.352	0.001187	0.000575	3e-06	0.001501
7.368	0.00116	0.000516	0	0.001459
7.385	0.001111	0.000452	0	0.001405
7.402	0.001044	0.000387	0	0.001338
7.418	0.000973	0.000317	0	0.001266
7.435	0.000905	0.00024	0	0.001195
7.452	0.000846	0.000159	0	0.001128
7.468	0.000798	7.7e-05	0	0.001063
7.485	0.000761	0	0	0.000999
7.502	0.000732	0	0	0.00094
7.518	0.000706	0	0	0.000896
7.535	0.000682	0	0	0.000875
7.552	0.00066	0	0	0.000899
7.568	0.000642	0	0.000135	0.001027
7.585	0.00063	0	0.000644	0.001368
7.602	0.000614	0	0.00174	0.002145
7.618	0.000587	0	0.004039	0.003834
7.635	0.000559	0	0.008815	0.007445
7.652	0.000555	0	0.018728	0.015184
7.668	0.000582	0	0.039315	0.031865
7.685	0.00065	0	0.081286	0.067217
7.702	0.00077	0	0.162257	0.137696
7.718	0.000937	0	0.304445	0.263902
7.735	0.001121	0	0.524441	0.459506
7.752	0.001272	0	0.815267	0.713425
7.768	0.00134	0	1.12879	0.975609
7.785	0.001304	0.000106	1.38131	1.16673
7.802	0.001187	0.00035	1.49116	1.2196
7.818	0.001038	0.000603	1.42214	1.11926
7.835	0.000894	0.000856	1.20381	0.909672
7.852	0.000773	0.001119	0.913499	0.665725
7.868	0.000678	0.001418	0.633312	0.449726
7.885	0.000601	0.001765	0.412207	0.288203
7.902	0.000541	0.002139	0.259186	0.180001
7.918	0.000494	0.002472	0.161624	0.112348
7.935	0.000453	0.00266	0.102036	0.071528
7.952	0.000416	0.002632	0.066039	0.047164
7.968	0.000387	0.002394	0.04406	0.032542
7.985	0.000364	0.002011	0.030307	0.023621
8.002	0.000347	0.001573	0.021437	0.018014
8.018	0.000335	0.001154	0.015545	0.014316
8.035	0.000327	0.000792	0.011537	0.011696
8.052	0.000324	0.000501	0.008754	0.009675
8.068	0.000327	0.000277	0.006788	0.008022
8.085	0.000329	0.000108	0.005381	0.00665
8.102	0.000331	0	0.004361	0.005528
8.118	0.000333	0	0.00362	0.004624
8.135	0.000337	0	0.003087	0.003904
8.152	0.000337	0	0.002699	0.003337
8.168	0.000332	2.1e-05	0.002424	0.0029
8.185	0.00032	0.000181	0.002256	0.002568
8.202	0.000306	0.000384	0.0022	0.002332
8.218	0.000294	0.00059	0.002254	0.002193
8.235	0.000286	0.000755	0.002399	0.002162
8.252	0.000281	0.000848	0.002598	0.002254
8.268	0.000278	0.000848	0.002794	0.002484
8.285	0.000282	0.000755	0.002921	0.002852
8.302	0.000296	0.000592	0.002927	0.003323
8.318	0.000323	0.000394	0.0028	0.003827
8.335	0.000369	0.000196	0.002579	0.004258
8.352	0.000442	2.7e-05	0.002325	0.004514
8.368	0.000541	0	0.002089	0.004537
8.385	0.000662	0	0.001893	0.004332
8.402	0.000793	0	0.001732	0.003946
8.418	0.000908	0	0.00159	0.003454
8.435	0.000982	0	0.001443	0.002933
8.452	0.001	0	0.001274	0.002441
8.468	0.000956	0	0.001086	0.00201
8.485	0.000859	0	0.000892	0.001648
8.502	0.000732	0	0.000705	0.001353
8.518	0.000599	0	0.000536	0.001116
8.535	0.000478	0	0.000398	0.000933
8.552	0.000379	0	0.000291	0.000797
8.568	0.000305	0	0.000211	0.000695
8.585	0.000253	0	0.000151	0.000615
8.602	0.000219	0	0.000109	0.000553
8.618	0.000201	0	7.7e-05	0.000505
8.635	0.000198	0	4.5e-05	0.000465
8.652	0.000199	0	1.1e-05	0.000425
8.668	0.000203	0	0	0.000384
8.685	0.000212	0	0	0.00035
8.702	0.000225	0	0	0.000322
8.718	0.000234	0	0	0.000301
8.735	0.00024	0	0	0.000292
8.752	0.000247	0	0	0.000293
8.768	0.000253	0	0	0.000302
8.785	0.000257	0	0	0.000315
8.802	0.000262	0	0	0.000334
8.818	0.000274	0	3e-05	0.000356
8.835	0.000291	0	5.9e-05	0.000375
8.852	0.000312	0	7e-05	0.000394
8.868	0.000337	0	6.2e-05	0.000414
8.885	0.000377	0	3.4e-05	0.00044
8.902	0.000427	0	0	0.000478
8.918	0.000478	0	0	0.000533
8.935	0.000532	0	0	0.00061
8.952	0.000593	0	0	0.000713
8.968	0.000671	0	0	0.000837
8.985	0.000779	0	0	0.000976
9.002	0.00092	0	0	0.001109
9.018	0.001081	0	0	0.001201
9.035	0.001239	0	0	0.001226
9.052	0.001364	0	0	0.001176
9.068	0.001425	0	0	0.001056
9.085	0.001402	0	0	0.000894
9.102	0.00129	0	0	0.000722
9.118	0.001106	0.000242	0	0.000567
9.135	0.000887	0.000494	0	0.000456
9.152	0.000673	0.00067	0	0.000402
9.168	0.000493	0.000737	0	0.000414
9.185	0.000353	0.000696	0	0.000494
9.202	0.00025	0.000562	0	0.00064
9.218	0.000179	0.000365	0	0.00084
9.235	0.000137	0.00015	0	0.001074
9.252	0.000115	0	0	0.001302
9.268	9.8e-05	0	1e-06	0.00148
9.285	8.4e-05	0	0.00011	0.001575
9.302	7.6e-05	0	0.000243	0.001576
9.318	7.3e-05	0	0.000384	0.001509
9.335	7.4e-05	0	0.00051	0.001419
9.352	7.6e-05	0	0.000594	0.001358
9.368	8.3e-05	0	0.000615	0.001349
9.385	9.7e-05	0	0.000577	0.001378
9.402	0.000119	0	0.000496	0.001415
9.418	0.000149	0	0.000392	0.001429
9.435	0.000182	0	0.000287	0.001386
9.452	0.000212	0	0.000199	0.001266
9.468	0.000234	0	0.000127	0.001086
9.485	0.000244	0	6.2e-05	0.000876
9.502	0.000236	0	0	0.00067
9.518	0.000212	0	0	0.0005
9.535	0.00018	0	0	0.000378
9.552	0.000148	0	0	0.000297
9.568	0.000119	0	4.3e-05	0.000248
9.585	9.9e-05	0	0.000195	0.000224
9.602	8.3e-05	0	0.000406	0.000223
9.618	7.6e-05	0	0.000654	0.000247
9.635	7.3e-05	0	0.000895	0.000305
9.652	7.1e-05	0	0.001072	0.00041
9.668	7.1e-05	0	0.001143	0.000569
9.685	7.4e-05	0	0.001089	0.000764
9.702	7.7e-05	0	0.000936	0.000953
9.718	7.6e-05	0	0.00073	0.001096
9.735	7.3e-05	0	0.000515	0.001158
9.752	7.2e-05	0	0.000324	0.00112
9.768	7.1e-05	0	0.000172	0.000993
9.785	7.5e-05	0	5.7e-05	0.000813
9.802	8e-05	0	0	0.00062
9.818	8.7e-05	0	0	0.000442
9.835	9.4e-05	0	0	0.000294
9.852	0.000103	0	0	0.00018
9.868	0.000113	0	0	9.8e-05
9.885	0.000124	0	0	4e-05
9.902	0.000134	0	0	1e-06
9.918	0.00014	0	0	0
9.935	0.000142	0.000149	0	0
9.952	0.000146	0.000544	0	0
9.968	0.00015	0.001017	0	0
9.985	0.000153	0.001561	0	0
10.002	0.000156	0.002173	0	0

## Sheet: Supplementary Figure 3
a								d
NGD+								ELISA
Time (Sec)	CD9-CD38 Exos + 2'-Cl-araNAD+-FA			CD9-CD38 Exos + PBS				Concerntration (μg/mL)	Native Exos			CD9-CD38 Exos			MMAF-CD9-CD38 Exos			FA-ARC Exos			FA-MMAF-ARC Exos
0	0	0	0	0	0	0		0.022862	703	926	891	636	531	675	867	669	653	2216	1921	2553	2013	1509	1854
30	10	26	5	282	308	321		0.068587	724	867	921	738	772	728	891	736	689	2512	2616	2975	2739	2248	2124
60	29	30	4	531	639	685		0.205761	810	893	1018	818	829	837	965	851	702	5876	5552	6269	3264	3677	3897
90	33	33	22	889	922	1005		0.617284	839	923	1102	935	909	792	982	917	755	11568	12560	14623	6050	6435	7324
120	32	21	0	1135	1201	1499		1.85185	978	912	1151	1061	1389	696	1019	961	852	17704	16704	18281	12055	12692	15238
150	34	19	28	1474	1456	1801		5.55556	1064	1004	1253	1390	1195	686	1197	1036	908	26119	25382	29521	17562	16571	15856
180	11	18	44	1721	1756	2078		16.6667	1417	1245	1303	1582	1347	733	990	929	1242	36220	33185	36979	27857	24030	28922
210	75	31	32	1907	1988	2380		50	1706	1591	1690	1642	1719	1316	1377	1416	1636	40195	36439	39767	31261	29627	32128
240	49	24	19	2166	2243	2678
270	58	23	36	2498	2510	2883
300	26	24	80	2763	2834	3081
330	40	37	91	2949	2959	3343
360	37	32	89	3099	3089	3588
390	27	37	86	3354	3433	3754
420	45	35	70	3638	3567	3925
450	31	18	64	3662	3667	3992
480	36	21	86	3938	3892	4283
510	36	3	73	4073	4115	4353
540	18	13	102	4064	4246	4509
570	12	23	84	4112	4247	4529
600	45	6	66	3967	4455	4561
b									c								e				f
Time (Sec)	CD9-CD38 Exos + 2'-Cl-araNAD+-FA			CD9-CD38 Exos + PBS					Time (Sec)	CD9-CD38 Exos + 2'-Cl-araNAD+-FA			CD9-CD38 Exos + PBS				SKOV-3				A2780
0	0	0	0	0	0	0			0	0	0	0	0	0	0		MMAF-ARC Exos	FA-MMAF-ARC Exos			MMAF-ARC Exos	FA-MMAF-ARC Exos
30	-20	12	34	374	411	207			30	5	22	5	279	309	316		162.738	443.382			129.509	411.325
60	17	1	5	709	590	462			60	14	17	16	500	595	601		156.127	621.262			100.186	327.004
90	13	8	32	1039	935	762			90	-14	26	23	811	967	871		196.943	517.14			161.543	400.196
120	14	5	24	1440	1336	1001			120	29	18	35	971	1247	1223		g				h
150	-17	17	36	1650	1593	1260			150	9	35	31	1280	1452	1520		CAKI-1				A549
180	11	28	48	1947	1836	1483			180	30	6	23	1493	1743	1711		MMAF-ARC Exos	FA-MMAF-ARC Exos			MMAF-ARC Exos	FA-MMAF-ARC Exos
210	0	25	32	2304	2147	1756			210	58	20	-3	1728	2135	2026		215.955	271.17			144.118	135.967
240	15	18	5	2539	2415	1999			240	61	-10	26	1969	2388	2263		274.973	190.549			162.544	171.536
270	-16	13	39	2824	2669	2064			270	89	22	16	2142	2619	2543		192.078	223.915			133.463	151.931
300	6	19	66	3142	2805	2317			300	104	-3	20	2329	2802	2753
330	36	4	60	3359	3056	2474			330	116	12	40	2515	3071	3025
360	6	12	47	3540	3204	2622			360	103	21	44	2774	3201	3124
390	14	31	62	3797	3458	2815			390	86	34	21	2969	3467	3266
420	4	40	63	4061	3677	2893			420	91	43	7	3146	3582	3545
450	6	44	33	4180	3782	3117			450	119	4	54	3373	3762	3580
480	14	48	63	4480	3967	3241			480	97	48	18	3480	3998	3784
510	25	52	34	4613	4065	3335			510	93	44	20	3664	4112	4095
540	-2	46	51	4625	4211	3449			540	50	40	30	3850	4290	4067
570	-1	29	32	4825	4313	3712			570	46	23	49	3991	4344	4224
600	9	41	46	4725	4372	3750			600	42	9	14	4019	4281	4218

[truncated: 17 more sheets: Supplementary Figure 4, Supplementary Figure 5, Supplementary Figure 7, Supplementary Figure 10, Supplementary Figure 11, Supplementary Figure 12, Supplementary Figure 13, Supplementary Figure 14, Supplementary Figure 16, Supplementary Figure 17, Supplementary Figure 18, Supplementary Figure 19, Supplementary Figure 20, Supplementary Figure 22, Supplementary Figure 24, Supplementary Figure 25, Supplementary Figure 26]
